# Supplementary material for: Elevated temperature increases meiotic crossover frequency via the interfering (Type I) pathway in Arabidopsis thaliana
Source: PLoS Genet. 2018 May 17;14(5):e1007384. doi: 10.1371/journal.pgen.1007384 (PMC5976207; doi:10.1371/journal.pgen.1007384)
Supplement: S1 Table — (XLSX) [file pgen.1007384.s002.xlsx]

## Sheet: Table S4
Table S1. Two color pollen count data from I3a and I1a intervals for WT, mus81, msh4, and fancm lines conducted in separate experiments.
		Temperature							Temperature
		20˚C							28˚C							Statistics		from GraphPad
Experiment	Genotype	Tetratype	Parental ditype	Nonparental ditype	No. tetrads	No. plants	cM	SE	Tetratype	Parental ditype	Nonparental ditype	No. tetrads	No. plants	cM	SE	P-value	Mean difference	t	SE of difference
MUS81 - I3a	WT	3478	4228	52	7758	9	24.43	0.38	1235	993	28	2256	9	31.09	0.82	<0.0001	6.66	7.3691	0.904
	het	4941	6324	87	11352	16	24.06	0.325	834	702	13	1549	7	29.44	0.8928	0.0008	5.38	5.6679	0.949
	mus81	4354	5633	69	10056	12	23.71	0.34	864	752	16	1632	8	29.41	0.92	0.0004	5.7	5.8115	0.981
	Sum				29166							5437
		20˚C							28˚C
Experiment	Genotype	Tetratype	Parental ditype	Nonparental ditype	No. tetrads	No. plants	cM	SE	Tetratype	Parental ditype	Nonparental ditype	No. tetrads	No. plants	cM	SE	P-value	Mean difference	t	SE of difference
MSH4 - I3a	WT	2072	3047	26	5145	12	21.65	0.4393	512	529	16	1057	6	28.76	1.2853	0.002	7.11	5.2165	1.363
	het	3440	4668	48	8156	14	22.85	0.3608	860	853	13	1726	17	27.17	0.8286	0.0001	4.32	4.775	0.905
	msh4	60	295	0	355	6	8.45	0.9945	10	59	0	69	9	7.25	2.119	0.6182	-1.2	0.5129	2.34
	Sum				13656							2852
		20˚C							28˚C
Experiment	Genotype	Tetratype	Parental ditype	Nonparental ditype	No. tetrads	No. plants	cM	SE	Tetratype	Parental ditype	Nonparental ditype	No. tetrads	No. plants	cM	SE	P-value	Mean difference	t	SE of difference
FANCM - I3a	WT	1342	1884	28	3254	9	23.2	0.624	401	406	15	822	6	29.87	1.5481	0.0072	6.67	3.9954	1.669
	het	4105	5842	92	10039	26	23.19	0.3611	1230	954	28	2212	14	31.6	0.8319	<0.0001	8.41	9.2958	0.905
	fancm	2086	2332	143	4561	8	32.27	0.8006	581	510	65	1156	9	42	1.9846	0.001	9.73	4.5563	2.136
	Sum				17854							4190
		20˚C							28˚C
Experiment	Genotype	Tetratype	Parental ditype	Nonparental ditype	No. tetrads	No. plants	cM	SE	Tetratype	Parental ditype	Nonparental ditype	No. tetrads	No. plants	cM	SE	P-value	Mean difference	t	SE of difference
MUS81 - I1A	WT	414	3785	0	4199	7	4.93	0.23	168	1105	0	1273	7	6.6	0.4743	0.0128	1.67	3.1915	0.523
	het	610	4708	1	5319	11	5.79	0.2253	317	2308	1	2626	11	6.15	0.337	0.3927	0.36	0.877	0.41
	mus81	288	3017	1	3306	8	4.45	0.261	137	998	2	1137	8	6.55	0.6053	0.0115	2.1	3.1651	0.663
	Sum				12824							5036
		20˚C							28˚C
Experiment	Genotype	Tetratype	Parental ditype	Nonparental ditype	No. tetrads	No. plants	cM	SD	Tetratype	Parental ditype	Nonparental ditype	No. tetrads	No. plants	cM	SD	P-value	Mean difference	t	SE of difference
MSH4 - I1a	WT	114	753	0	867	5	6.57	0.5738	171	635	0	806	11	10.61	0.72	0.0007	4.04	4.3994	0.918
	het	234	1479	0	1713	13	6.83	0.4149	401	1402	0	1803	16	11.12	0.4897	<.0001	4.29	6.7146	0.639
	msh4	11	230	0	241	11	2.28	0.6722	2	66	0	68	15	1.47	1.0245	0.5138	-0.81	0.6637	1.22
	Sum				2821							2677

## Sheet: mus81 I3a
Cross	Date	Plant number	Genotype	Interval	Temp	Tetratype	Parental ditype	Nonparental ditype	Notes
I3a x mus81 10B	2015-05-01	213	mus81-/+	I3a	20	219	307	5	sickly
I3a x mus81 10B	2015-05-01	224	mus81-/+	I3a	20	153	232	3
I3a x mus81 10B	2015-05-01	234	mus81-/+	I3a	20	643	621	9
I3a x mus81 10B	2015-05-01	236	mus81-/+	I3a	20	271	297	4
I3a x mus81 10B	2015-05-01	255	mus81-/+	I3a	20	135	163	2
I3a x mus81 10B	2015-05-01	268	mus81-/+	I3a	20	338	557	5
I3a x mus81 10B	2015-05-01	286	mus81-/+	I3a	20	252	386	4
I3a x mus81 2B	2015-05-01	296	mus81-/+	I3a	20	129	159	2
I3a x mus81 2B	2015-05-01	309	mus81-/+	I3a	20	379	495	3
I3a x mus81 2B	2015-05-01	326	mus81-/+	I3a	20	506	611	5
I3a x mus81 2B	2015-05-01	338	mus81-/+	I3a	20	120	166	3
I3a x mus81 2B	2015-05-01	364	mus81-/+	I3a	20	97	165	3
I3a x mus81 2B	2015-05-01	371	mus81-/+	I3a	20	389	487	9
I3a x mus81 2B	2015-05-01	380	mus81-/+	I3a	20	222	355	4
I3a x mus81 10B	2015-05-01	414	mus81-/+	I3a	20	530	654	17	backup plants
I3a x mus81 2B	2015-05-01	441	mus81-/+	I3a	20	558	669	9	backup plants
I3a x mus81 10B	2015-05-01	197	mus81-/-	I3a	20	405	547	7
I3a x mus81 10B	2015-05-01	207	mus81-/-	I3a	20	178	329	5
I3a x mus81 10B	2015-05-01	227	mus81-/-	I3a	20	546	590	7
I3a x mus81 10B	2015-05-01	262	mus81-/-	I3a	20	209	352	3
I3a x mus81 2B	2015-05-01	294	mus81-/-	I3a	20	181	267	5
I3a x mus81 2B	2015-05-01	312	mus81-/-	I3a	20	435	445	8
I3a x mus81 2B	2015-05-01	325	mus81-/-	I3a	20	345	485	4
I3a x mus81 2B	2015-05-01	345	mus81-/-	I3a	20	710	799	12
I3a x mus81 2B	2015-05-01	359	mus81-/-	I3a	20	191	317	1	faint WT band?
I3a x mus81 2B	2015-05-01	377	mus81-/-	I3a	20	404	492	8
I3a x mus81 10B	2015-05-01	393	mus81-/-	I3a	20	287	397	3	backup plants
I3a x mus81 2B	2015-05-01	422	mus81-/-	I3a	20	463	613	6	backup plants
I3a x mus81 10B	2015-05-01	212	WT	I3a	20	317	375	6
I3a x mus81 10B	2015-05-01	246	WT	I3a	20	646	739	7
I3a x mus81 10B	2015-05-01	272	WT	I3a	20	499	654	7
I3a x mus81 2B	2015-05-01	292	WT	I3a	20	137	216	3
I3a x mus81 2B	2015-05-01	341	WT	I3a	20	234	338	4
I3a x mus81 2B	2015-05-01	352	WT	I3a	20	485	552	4
I3a x mus81 2B	2015-05-01	360	WT	I3a	20	191	295	6
I3a x mus81 10B	2015-05-01	412	WT	I3a	20	558	629	10	backup plants
I3a x mus81 2B	2015-05-01	427	WT	I3a	20	411	430	5	backup plants
I3a x mus81 10B	2015-05-01	257	mus81-/+	I3a	28	128	118	4
I3a x mus81 2B	2015-05-01	303	mus81-/+	I3a	28	15	11	0
I3a x mus81 2B	2015-05-01	322	mus81-/+	I3a	28	101	72	1
I3a x mus81 2B	2015-05-01	369	mus81-/+	I3a	28	150	106	4
I3a x mus81 10B	2015-05-01	397	mus81-/+	I3a	28	186	169	3	backup plants
I3a x mus81 2B	2015-05-01	420	mus81-/+	I3a	28	130	132	1	backup plants
I3a x mus81 2B	2015-05-01	447	mus81-/+	I3a	28	124	94	0	backup plants
I3a x mus81 10B	2015-05-01	209	mus81-/-	I3a	28	66	58	0
I3a x mus81 10B	2015-05-01	281	mus81-/-	I3a	28	39	28	1
I3a x mus81 10B	2015-05-01	285	mus81-/-	I3a	28	79	47	3
I3a x mus81 2B	2015-05-01	340	mus81-/-	I3a	28	49	40	0
I3a x mus81 2B	2015-05-01	357	mus81-/-	I3a	28	95	93	0
I3a x mus81 10B	2015-05-01	390	mus81-/-	I3a	28	177	138	6	backup plants
I3a x mus81 10B	2015-05-01	395	mus81-/-	I3a	28	159	158	0	backup plants
I3a x mus81 2B	2015-05-01	434	mus81-/-	I3a	28	200	190	6	backup plants
I3a x mus81 10B	2015-05-01	202	WT	I3a	28	2	5	0
I3a x mus81 10B	2015-05-01	218	WT	I3a	28	185	133	4
I3a x mus81 10B	2015-05-01	282	WT	I3a	28	4	4	0
I3a x mus81 2B	2015-05-01	308	WT	I3a	28	70	43	0
I3a x mus81 2B	2015-05-01	361	WT	I3a	28	87	81	2
I3a x mus81 10B	2015-05-01	409	WT	I3a	28	335	293	10	backup plants
I3a x mus81 2B	2015-05-01	425	WT	I3a	28	224	160	5	backup plants
I3a x mus81 2B	2015-05-01	429	WT	I3a	28	177	153	6	backup plants
I3a x mus81 2B	2015-05-01	445	WT	I3a	28	151	121	1	backup plants

## Sheet: msh4 I3a
Cross	Date	Plant number	Genotype	Interval	Temp	Tetratype	Parental ditype	Nonparental ditype	Notes
msh4+/-; qrt1-2-/- 2a x I3a/I3a; qrt1-2-/- - 3a PLANT 3a	2015-07-01	7	msh4-/+	I3a	20	178	305	0
msh4+/-; qrt1-2-/- 2a x I3a/I3a; qrt1-2-/- - 3a PLANT 3a	2015-07-01	19	msh4-/+	I3a	20	243	308	1
msh4+/-; qrt1-2-/- 2a x I3a/I3a; qrt1-2-/- - 3a PLANT 3a	2015-07-01	22	msh4-/+	I3a	20	176	238	1
msh4+/-; qrt1-2-/- 2a x I3a/I3a; qrt1-2-/- - 3a PLANT 3a	2015-07-01	24	msh4-/+	I3a	20	234	334	1
msh4+/-; qrt1-2-/- 2a x I3a/I3a; qrt1-2-/- - 3a PLANT 3a	2015-07-01	33	msh4-/+	I3a	20
msh4+/-; qrt1-2-/- 2a x I3a/I3a; qrt1-2-/- - 3a PLANT 3a	2015-07-01	38	msh4-/+	I3a	20	286	418	6
msh4+/-; qrt1-2-/- 2a x I3a/I3a; qrt1-2-/- - 3a PLANT 3a	2015-07-01	44	msh4-/+	I3a	20	406	539	1	Fertile
msh4+/-; qrt1-2-/- 2a x I3a/I3a; qrt1-2-/- - 3a PLANT 3a	2015-07-01	45	msh4-/+	I3a	20	233	244	6	Fertile
msh4+/-; qrt1-2-/- 2a x I3a/I3a; qrt1-2-/- - 3a PLANT 3a	2015-07-01	64	msh4-/+	I3a	20	141	188	4	Fertile
msh4+/-; qrt1-2-/- 2a x I3a/I3a; qrt1-2-/- - 3a PLANT 3a	2015-07-01	78	msh4-/+	I3a	20	276	526	8
msh4+/-; qrt1-2-/- 2a x I3a/I3a; qrt1-2-/- - 3a PLANT 3a	2015-07-01	111	msh4-/+	I3a	20	181	287	1	Fertile
msh4+/-; qrt1-2-/- 2a x I3a/I3a; qrt1-2-/- - 3a PLANT 3a	2015-07-01	125	msh4-/+	I3a	20	268	268	4	Fertile
msh4+/-; qrt1-2-/- 2a x I3a/I3a; qrt1-2-/- - 3a PLANT 3a	2015-07-01	136	msh4-/+	I3a	20	197	217	2
msh4+/-; qrt1-2-/- 2a x I3a/I3a; qrt1-2-/- - 3a PLANT 3a	2015-07-01	160	msh4-/+	I3a	20
msh4+/-; qrt1-2-/- 2a x I3a/I3a; qrt1-2-/- - 3a PLANT 3a	2015-07-01	166	msh4-/+	I3a	20	255	356	3	Fertile
msh4+/-; qrt1-2-/- 2a x I3a/I3a; qrt1-2-/- - 3a PLANT 3a	2015-07-01	179	msh4-/+	I3a	20	366	440	10	Fertile
msh4+/-; qrt1-2-/- 2a x I3a/I3a; qrt1-2-/- - 3a PLANT 3a	2015-07-01	74	msh4-/-	I3a	20	8	62	0	Sterile
msh4+/-; qrt1-2-/- 2a x I3a/I3a; qrt1-2-/- - 3a PLANT 3a	2015-07-01	104	msh4-/-	I3a	20	5	21	0	questionable
msh4+/-; qrt1-2-/- 2a x I3a/I3a; qrt1-2-/- - 3a PLANT 3a	2015-07-01	120	msh4-/-	I3a	20	10	46	0
msh4+/-; qrt1-2-/- 2a x I3a/I3a; qrt1-2-/- - 3a PLANT 3a	2015-07-01	123	msh4-/-	I3a	20	7	20	0	Sterile
msh4+/-; qrt1-2-/- 2a x I3a/I3a; qrt1-2-/- - 3a PLANT 3a	2015-07-01	140	msh4-/-	I3a	20	19	77	0	questionable
msh4+/-; qrt1-2-/- 2a x I3a/I3a; qrt1-2-/- - 3a PLANT 3a	2015-07-01	141	msh4-/-	I3a	20	11	69	0	Sterile
msh4+/-; qrt1-2-/- 2a x I3a/I3a; qrt1-2-/- - 3a PLANT 3a	2015-07-01	5	WT	I3a	20	138	209	1
msh4+/-; qrt1-2-/- 2a x I3a/I3a; qrt1-2-/- - 3a PLANT 3a	2015-07-01	36	WT	I3a	20
msh4+/-; qrt1-2-/- 2a x I3a/I3a; qrt1-2-/- - 3a PLANT 3a	2015-07-01	49	WT	I3a	20	263	398	3
msh4+/-; qrt1-2-/- 2a x I3a/I3a; qrt1-2-/- - 3a PLANT 3a	2015-07-01	67	WT	I3a	20	148	201	3	Fertile
msh4+/-; qrt1-2-/- 2a x I3a/I3a; qrt1-2-/- - 3a PLANT 3a	2015-07-01	70	WT	I3a	20	174	268	1	Fertile
msh4+/-; qrt1-2-/- 2a x I3a/I3a; qrt1-2-/- - 3a PLANT 3a	2015-07-01	72	WT	I3a	20	415	589	5	Fertile
msh4+/-; qrt1-2-/- 2a x I3a/I3a; qrt1-2-/- - 3a PLANT 3a	2015-07-01	91	WT	I3a	20	180	258	3
msh4+/-; qrt1-2-/- 2a x I3a/I3a; qrt1-2-/- - 3a PLANT 3a	2015-07-01	126	WT	I3a	20	270	399	3
msh4+/-; qrt1-2-/- 2a x I3a/I3a; qrt1-2-/- - 3a PLANT 3a	2015-07-01	146	WT	I3a	20
msh4+/-; qrt1-2-/- 2a x I3a/I3a; qrt1-2-/- - 3a PLANT 3a	2015-07-01	164	WT	I3a	20	171	265	3	Fertile
msh4+/-; qrt1-2-/- 2a x I3a/I3a; qrt1-2-/- - 3a PLANT 3a	2015-07-01	79	WT	I3a	20	161	219	4
msh4+/-; qrt1-2-/- 2a x I3a/I3a; qrt1-2-/- - 3a PLANT 3a	2015-07-01	106	WT	I3a	20	152	241	0
msh4+/-; qrt1-2-/- 2a x I3a/I3a; qrt1-2-/- - 3a PLANT 3a	2015-07-01	157	msh4-/+	I3a	28	66	80	1
msh4+/-; qrt1-2-/- 2a x I3a/I3a; qrt1-2-/- - 3a PLANT 3a	2015-07-01	10	msh4-/+	I3a	28	21	18	0
msh4+/-; qrt1-2-/- 2a x I3a/I3a; qrt1-2-/- - 3a PLANT 3a	2015-07-01	25	msh4-/+	I3a	28	19	28	0
msh4+/-; qrt1-2-/- 2a x I3a/I3a; qrt1-2-/- - 3a PLANT 3a	2015-07-01	31	msh4-/+	I3a	28	14	17	2
msh4+/-; qrt1-2-/- 2a x I3a/I3a; qrt1-2-/- - 3a PLANT 3a	2015-07-01	34	msh4-/+	I3a	28
msh4+/-; qrt1-2-/- 2a x I3a/I3a; qrt1-2-/- - 3a PLANT 3a	2015-07-01	39	msh4-/+	I3a	28	72	72	0
msh4+/-; qrt1-2-/- 2a x I3a/I3a; qrt1-2-/- - 3a PLANT 3a	2015-07-01	66	msh4-/+	I3a	28
msh4+/-; qrt1-2-/- 2a x I3a/I3a; qrt1-2-/- - 3a PLANT 3a	2015-07-01	90	msh4-/+	I3a	28	21	24	0
msh4+/-; qrt1-2-/- 2a x I3a/I3a; qrt1-2-/- - 3a PLANT 3a	2015-07-01	105	msh4-/+	I3a	28
msh4+/-; qrt1-2-/- 2a x I3a/I3a; qrt1-2-/- - 3a PLANT 3a	2015-07-01	117	msh4-/+	I3a	28	120	122	2
msh4+/-; qrt1-2-/- 2a x I3a/I3a; qrt1-2-/- - 3a PLANT 3a	2015-07-01	132	msh4-/+	I3a	28	29	25	0
msh4+/-; qrt1-2-/- 2a x I3a/I3a; qrt1-2-/- - 3a PLANT 3a	2015-07-01	149	msh4-/+	I3a	28	61	51	2
msh4+/-; qrt1-2-/- 2a x I3a/I3a; qrt1-2-/- - 3a PLANT 3a	2015-07-01	162	msh4-/+	I3a	28	11	17	0
msh4+/-; qrt1-2-/- 2a x I3a/I3a; qrt1-2-/- - 3a PLANT 3a	2015-07-01	177	msh4-/+	I3a	28	160	129	1
msh4+/-; qrt1-2-/- 2a x I3a/I3a; qrt1-2-/- - 3a PLANT 3a	2015-07-01	181	msh4-/+	I3a	28	53	59	0
msh4+/-; qrt1-2-/- 2a x I3a/I3a; qrt1-2-/- - 3a PLANT 3a	2015-07-01	183	msh4-/+	I3a	28	20	27	0
msh4+/-; qrt1-2-/- 2a x I3a/I3a; qrt1-2-/- - 3a PLANT 3a	2015-07-01	191	msh4-/+	I3a	28	193	184	5
msh4+/-; qrt1-2-/- 2a x I3a/I3a; qrt1-2-/- - 3a PLANT 3a	2015-07-01	13	msh4-/-	I3a	28	74	77	1
msh4+/-; qrt1-2-/- 2a x I3a/I3a; qrt1-2-/- - 3a PLANT 3a	2015-07-01	161	msh4-/-	I3a	28	1	4	0	questionable
msh4+/-; qrt1-2-/- 2a x I3a/I3a; qrt1-2-/- - 3a PLANT 3a	2015-07-01	57	msh4-/-	I3a	28	1	4	0
msh4+/-; qrt1-2-/- 2a x I3a/I3a; qrt1-2-/- - 3a PLANT 3a	2015-07-01	102	msh4-/-	I3a	28	2	6	0	questionable
msh4+/-; qrt1-2-/- 2a x I3a/I3a; qrt1-2-/- - 3a PLANT 3a	2015-07-01	112	msh4-/-	I3a	28	0	7	0
msh4+/-; qrt1-2-/- 2a x I3a/I3a; qrt1-2-/- - 3a PLANT 3a	2015-07-01	153	msh4-/-	I3a	28	2	13	0
msh4+/-; qrt1-2-/- 2a x I3a/I3a; qrt1-2-/- - 3a PLANT 3a	2015-07-01	176	msh4-/-	I3a	28	0	9	0
msh4+/-; qrt1-2-/- 2a x I3a/I3a; qrt1-2-/- - 3a PLANT 3a	2015-07-01	93	msh4-/-	I3a	28	3	7	0
msh4+/-; qrt1-2-/- 2a x I3a/I3a; qrt1-2-/- - 3a PLANT 3a	2015-07-01	186	msh4-/-	I3a	28	1	9	0
msh4+/-; qrt1-2-/- 2a x I3a/I3a; qrt1-2-/- - 3a PLANT 3a	2015-07-01	43	no product	I3a	28				no data
msh4+/-; qrt1-2-/- 2a x I3a/I3a; qrt1-2-/- - 3a PLANT 3a	2015-07-01	3	WT	I3a	28	18	13	0
msh4+/-; qrt1-2-/- 2a x I3a/I3a; qrt1-2-/- - 3a PLANT 3a	2015-07-01	4	WT	I3a	28				no data
msh4+/-; qrt1-2-/- 2a x I3a/I3a; qrt1-2-/- - 3a PLANT 3a	2015-07-01	11	WT	I3a	28				no data
msh4+/-; qrt1-2-/- 2a x I3a/I3a; qrt1-2-/- - 3a PLANT 3a	2015-07-01	40	WT	I3a	28				no data
msh4+/-; qrt1-2-/- 2a x I3a/I3a; qrt1-2-/- - 3a PLANT 3a	2015-07-01	62	WT	I3a	28	62	70	3
msh4+/-; qrt1-2-/- 2a x I3a/I3a; qrt1-2-/- - 3a PLANT 3a	2015-07-01	135	WT	I3a	28	34	39	1
msh4+/-; qrt1-2-/- 2a x I3a/I3a; qrt1-2-/- - 3a PLANT 3a	2015-07-01	155	WT	I3a	28	147	145	4
msh4+/-; qrt1-2-/- 2a x I3a/I3a; qrt1-2-/- - 3a PLANT 3a	2015-07-01	171	WT	I3a	28				no data
msh4+/-; qrt1-2-/- 2a x I3a/I3a; qrt1-2-/- - 3a PLANT 3a	2015-07-01	180	WT	I3a	28	85	66	2
msh4+/-; qrt1-2-/- 2a x I3a/I3a; qrt1-2-/- - 3a PLANT 3a	2015-07-01	116	WT	I3a	28	166	196	6	high NPD

## Sheet: fancm I3a
Cross	Date	Plant number	Genotype	Interval	Temp	Tetratype	Parental ditype	Nonparental ditype	Notes
	2016-03-15	328	fancm-/+	I3a	20	100	130	1
	2016-02-24	8	fancm-/+	I3a	20	21	45	0
	2016-02-24	8	fancm-/+	I3a	20	4	18	0
	2016-02-24	8	fancm-/+	I3a	20	14	53	2
	2016-02-24	8	fancm-/+	I3a	20	0	14	0
	2016-02-24	8	fancm-/+	I3a	20	9	10	1
	2016-02-24	8	fancm-/+	I3a	20	4	10	0
	2016-02-24	8	fancm-/+	I3a	20	5	6	0
	2016-02-24	8	fancm-/+	I3a	20	5	11	0
	2016-02-24	8	fancm-/+	I3a	20	0	12	0
	2016-02-24	8	fancm-/+	I3a	20	3	15	0
	2016-02-24	8	fancm-/+	I3a	20	3	7	0
	2016-02-24	8	fancm-/+	I3a	20	2	2	0
	2016-02-24	8	fancm-/+	I3a	20	3	10	0
	2016-02-24	8	fancm-/+	I3a	20	2	1	0
	2016-02-24	8	fancm-/+	I3a	20	0	16	0
	2016-02-24	8	fancm-/+	I3a	20	3	3	0
	2016-02-24	8	fancm-/+	I3a	20	1	0	0
	2016-02-24	44	fancm-/+	I3a	20	7	16	0
	2016-02-24	44	fancm-/+	I3a	20	20	24	1
	2016-02-24	44	fancm-/+	I3a	20	10	36	0
	2016-02-24	44	fancm-/+	I3a	20	19	22	0
	2016-02-24	44	fancm-/+	I3a	20	1	3	0
	2016-02-24	44	fancm-/+	I3a	20	4	9	0
	2016-02-24	44	fancm-/+	I3a	20	17	29	0
	2016-02-24	44	fancm-/+	I3a	20	6	20	0
	2016-02-24	44	fancm-/+	I3a	20	0	22	0
	2016-02-24	44	fancm-/+	I3a	20	1	3	0
	2016-02-24	44	fancm-/+	I3a	20	7	6	3
	2016-02-24	44	fancm-/+	I3a	20	5	4	0
	2016-02-24	44	fancm-/+	I3a	20	0	3	0
	2016-02-24	44	fancm-/+	I3a	20	2	8	0
	2016-02-24	44	fancm-/+	I3a	20	7	18	1
	2016-02-24	44	fancm-/+	I3a	20	4	7	0
	2016-02-24	44	fancm-/+	I3a	20	1	1	0
	2016-02-24	44	fancm-/+	I3a	20	6	2	0
	2016-02-24	123	fancm-/+	I3a	20	4	13	0
	2016-02-24	123	fancm-/+	I3a	20	9	14	0
	2016-03-14	331	fancm-/+	I3a	20	263	315	3
	2016-03-14	213	fancm-/+	I3a	20	208	330	1
	2016-03-14	339	fancm-/+	I3a	20	243	322	3
	2016-03-14	321	fancm-/+	I3a	20	134	177	3
	2016-03-14	247	fancm-/+	I3a	20	254	301	5
	2016-03-14	210	fancm-/+	I3a	20	138	181	0
	2016-03-14	297	fancm-/+	I3a	20	311	406	7
	2016-03-14	298	fancm-/+	I3a	20	182	280	2
	2016-03-14	328	fancm-/-	I3a	20	148	175	3
	2016-03-14	377	fancm-/-	I3a	20	316	302	14
	2016-03-14	283	fancm-/-	I3a	20	259	254	11
	2016-03-15	257	fancm-/-	I3a	20	410	495	31
	2016-03-15	377	fancm-/-	I3a	20	346	365	25
	2016-03-15	283	fancm-/-	I3a	20	180	177	16
	2016-03-14	219	WT	I3a	20	100	156	1
	2016-03-15	219	WT	I3a	20	290	331	3
	2016-03-16	219	WT	I3a	20	147	220	3
	2016-02-24	115	fancm-/-	I3a	20	4	19	2
	2016-02-24	115	fancm-/-	I3a	20	8	31	0
	2016-02-24	115	fancm-/-	I3a	20	0	24	0
	2016-02-24	115	fancm-/-	I3a	20	1	5	0
	2016-02-24	115	fancm-/-	I3a	20	12	14	0
	2016-02-24	115	fancm-/-	I3a	20	3	2	0
	2016-02-24	115	fancm-/-	I3a	20	3	7	0
	2016-02-24	115	fancm-/-	I3a	20	18	29	3
	2016-02-24	115	fancm-/-	I3a	20	4	1	0
	2016-03-02	146	fancm-/+	I3a	28	67	39	3
	2016-03-02	146	fancm-/+	I3a	28	118	74	2
	2016-03-02	174	fancm-/+	I3a	28	75	39	2
	2016-03-02	174	fancm-/+	I3a	28	110	109	2
	2016-03-16	378	fancm-/+	I3a	28	150	114	3
	2016-03-16	373	fancm-/+	I3a	28	27	25	0
	2016-03-02	133	fancm-/-	I3a	28	44	20	9
	2016-03-02	133	fancm-/-	I3a	28	21	29	1
	2016-03-02	133	fancm-/-	I3a	28	73	74	7
	2016-03-02	172	fancm-/-	I3a	28	166	117	19
	2016-03-02	172	fancm-/-	I3a	28	31	40	4
	2016-03-16	379	fancm-/-	I3a	28	141	144	12
	2016-03-02	131	fancm-/+	I3a	28	175	138	2
	2016-03-02	131	fancm-/+	I3a	28	42	24	0
	2016-03-02	131	fancm-/+	I3a	28	231	169	5
	2016-03-02	148	WT	I3a	28	150	172	7
	2016-03-02	148	WT	I3a	28	145	153	5
	2016-10-10	14	fancm-/+	I3a	20	36	49	5
	2016-10-10	16	fancm-/+	I3a	20	20	42	3
	2016-10-10	22	fancm-/+	I3a	20	59	72	5
	2016-10-10	28	fancm-/+	I3a	20	69	119	5
	2016-10-10	32	fancm-/+	I3a	20	163	203	9
	2016-10-11	59	fancm-/+	I3a	20	209	280	7
	2016-10-11	67	fancm-/+	I3a	20	210	348	4
	2016-10-11	74	fancm-/+	I3a	20	139	223	6
	2016-10-11	75	fancm-/+	I3a	20	213	256	3
	2016-10-11	84	fancm-/+	I3a	20	113	199	4
	2016-10-12	94	fancm-/+	I3a	20	148	234	1
	2016-10-10	2	fancm-/+	I3a	20	132	158	3
	2016-10-10	57	fancm-/+	I3a	20	266	333	0
	2016-10-10	60	fancm-/+	I3a	20	293	405	4
	2016-10-10	54	fancm-/-	I3a	20	52	61	8
	2016-10-11	78	fancm-/-	I3a	20	185	193	18
	2016-10-10	3	fancm-/-	I3a	20	137	178	12
	2016-10-10	17	WT	I3a	20	47	82	2
	2016-10-10	42	WT	I3a	20	61	105	4
	2016-10-10	31	WT	I3a	20	81	141	7
	2016-10-10	41	WT	I3a	20	121	177	1
	2016-10-11	66	WT	I3a	20	68	134	3
	2016-10-12	89	WT	I3a	20	140	182	2
	2016-10-12	93	WT	I3a	20	68	71	1
	2016-10-10	35	WT	I3a	20	219	285	1
	2016-10-19	97	fancm-/+	I3a	28	21	17	0
	2016-10-19	119	fancm-/+	I3a	28	28	24	0
	2016-10-19	155	fancm-/+	I3a	28	30	26	0
	2016-10-19	168	fancm-/+	I3a	28	23	18	0
	2016-10-19	170	fancm-/+	I3a	28	58	59	4
	2016-10-19	171	fancm-/+	I3a	28	27	36	3
	2016-10-19	173	fancm-/+	I3a	28	9	9	0
	2016-10-19	179	fancm-/+	I3a	28	7	8	0
	2016-10-19	184	fancm-/+	I3a	28	32	26	2
	2016-10-19	145	fancm-/-	I3a	28	7	7	0
	2016-10-19	159	fancm-/-	I3a	28	34	11	2
	2016-10-19	175	fancm-/-	I3a	28	27	18	2
	2016-10-19	177	fancm-/-	I3a	28	14	13	4
	2016-10-19	181	fancm-/-	I3a	28	2	2	0
	2016-10-19	183	fancm-/-	I3a	28	21	35	5
	2016-10-19	141	WT	I3a	28	10	5	1
	2016-10-19	161	WT	I3a	28	54	41	1
	2016-10-19	178	WT	I3a	28	14	11	0
	2016-10-19	190	WT	I3a	28	21	21	1
	2016-10-19	191	WT	I3a	28	7	3	0

## Sheet: mus81 I1a
Cross	Date	Plant number	Genotype	Interval	Temp	Tetratype	Parental ditype	Nonparental ditype	Notes
C4-1	2014-10-01	8	mus81-/+	I1a	20	90	549	0
C4-1	2014-10-01	10	mus81-/+	I1a	20	58	493	0
C4-1	2014-10-01	27	mus81-/+	I1a	20	37	399	0
C4-1	2014-10-01	39	mus81-/+	I1a	20	61	512	0
C4-1	2014-10-01	56	mus81-/+	I1a	20	62	449	0
C4-1	2014-10-01	64	mus81-/+	I1a	20	63	511	0
C4-1	2014-10-01	67	mus81-/+	I1a	20	19	211	0
C4-1	2014-10-01	95	mus81-/+	I1a	20	70	550	0
C4-1	2014-10-01	98	mus81-/+	I1a	20	73	520	1
C4-1	2014-10-01	113	mus81-/+	I1a	20	40	285	0
C4-1	2014-10-01	125	mus81-/+	I1a	20	37	229	0
C4-1	2014-10-01	23	mus81-/-	I1a	20	57	395	0
C4-1	2014-10-01	32	mus81-/-	I1a	20	44	489	0
C4-1	2014-10-01	49	mus81-/-	I1a	20	37	471	1
C4-1	2014-10-01	54	mus81-/-	I1a	20	34	404	0
C4-1	2014-10-01	80	mus81-/-	I1a	20	23	280	0
C4-1	2014-10-01	84	mus81-/-	I1a	20	42	457	0
C4-1	2014-10-01	111	mus81-/-	I1a	20	17	191	0
C4-1	2014-10-01	114	mus81-/-	I1a	20	34	330	0
C4-1	2014-10-01	16	WT	I1a	20	46	379	0
C4-1	2014-10-01	25	WT	I1a	20	50	612	0
C4-1	2014-10-01	36	WT	I1a	20	70	459	0
C4-1	2014-10-01	48	WT	I1a	20	95	1044	0
C4-1	2014-10-01	53	WT	I1a	20	87	614	0
C4-1	2014-10-01	82	WT	I1a	20	16	178	0
C4-1	2014-10-01	123	WT	I1a	20	50	499	0
C4-1	2014-10-01	3	mus81-/+	I1a	28	51	300	1
C4-1	2014-10-01	9	mus81-/+	I1a	28	48	297	0
C4-1	2014-10-01	15	mus81-/+	I1a	28	68	485	0
C4-1	2014-10-01	33	mus81-/+	I1a	28	32	296	0
C4-1	2014-10-01	41	mus81-/+	I1a	28	57	446	0
C4-1	2014-10-01	61	mus81-/+	I1a	28	10	84	0
C4-1	2014-10-01	85	mus81-/+	I1a	28	3	31	0
C4-1	2014-10-01	90	mus81-/+	I1a	28	15	76	0
C4-1	2014-10-01	103	mus81-/+	I1a	28	5	46	0
C4-1	2014-10-01	118	mus81-/+	I1a	28	25	218	0
C4-1	2014-10-01	126	mus81-/+	I1a	28	3	29	0
C4-1	2014-10-01	2	mus81-/-	I1a	28	43	252	1
C4-1	2014-10-01	26	mus81-/-	I1a	28	10	77	1
C4-1	2014-10-01	45	mus81-/-	I1a	28	34	288	0
C4-1	2014-10-01	78	mus81-/-	I1a	28	12	67	0
C4-1	2014-10-01	81	mus81-/-	I1a	28
C4-1	2014-10-01	87	mus81-/-	I1a	28	2	38	0
C4-1	2014-10-01	106	mus81-/-	I1a	28	1	13	0
C4-1	2014-10-01	112	mus81-/-	I1a	28	29	219	0
C4-1	2014-10-01	121	mus81-/-	I1a	28	6	44	0
C4-1	2014-10-01	5	WT	I1a	28	21	199	0
C4-1	2014-10-01	20	WT	I1a	28	35	220	0
C4-1	2014-10-01	28	WT	I1a	28	22	53	0
C4-1	2014-10-01	37	WT	I1a	28	50	395	0
C4-1	2014-10-01	50	WT	I1a	28			0
C4-1	2014-10-01	57	WT	I1a	28	13	59	0
C4-1	2014-10-01	102	WT	I1a	28	8	76	0
C4-1	2014-10-01	108	WT	I1a	28	19	103	0

## Sheet: msh4 I1a
Cross	Date	Plant number	Genotype	Interval	Temp	Tetratype	Parental ditype	Nonparental ditype	Notes
March	2014-03-08	S1-R15	msh4-/+	I1a	20	12	175	0
March	2014-03-08	S1-R15	msh4-/+	I1a	20	14	131	0
March	2014-03-08	S1-R15	msh4-/+	I1a	20	40	290	0
March	2014-03-11	S7-R4	msh4-/+	I1a	20	7	25	0	some 1:3 dsRed
March	2014-03-11	S8-R2	msh4-/+	I1a	20	6	17	0
March	2014-03-17	R15-S1	msh4-/+	I1a	20	17	113	0
March	March	R15-S1	msh4-/+	I1a	20	12	88	0
March	2014-03-08	S1-R2	msh4-/-	I1a	20	0	14	0	little pollen
March	2014-03-14	S1-R2	msh4-/-	I1a	20	1	10	0
March	2014-03-08	S1-R23	msh4-/-	I1a	20	0	3	0	little pollen
March	2014-03-11	S10-R10	msh4-/-	I1a	20	0	5	0	mostly sterile
March	2014-03-14	S10-R10	msh4-/-	I1a	20	4	18	0
March	2014-03-11	S8-R6	msh4-/-	I1a	20	0	1	0	mostly sterile
March	2014-03-14	S8-R6	msh4-/-	I1a	20	4	13	0
March	March	S10-R10	msh4-/-	I1a	20	0	28	0
March	March	S10-R10	msh4-/-	I1a	20	0	61	0
March	March	S10-R10	msh4-/-	I1a	20	0	23	0
March	2014-03-08	S1-R16	WT	I1a	20	19	135	0	some were 1:3 dsRed
March	2014-03-08	S1-R17	WT	I1a	20	23	208	0
March	March	S1-R16	WT	I1a	20	9	116	0
March	2014-03-13	S1-R7	msh4-/+	I1a	28	6	16	0	mixed ratios?
March	2014-03-14	S10-R11	msh4-/+	I1a	28	25	84	0
March	2014-03-13	S10-R11	msh4-/+	I1a	28	32	116	0
March	2014-03-13	S10-R27	msh4-/+	I1a	28	29	84	0
March	2014-03-13	S10-R6	msh4-/+	I1a	28	18	63	0
March	2014-03-12	S3-R6	msh4-/+	I1a	28	1	4	0	no sure of ratios
March	2014-03-13	S8-R3	msh4-/+	I1a	28	5	53	0
March	2014-03-12	S10-R7	msh4-/-	I1a	28	0	5	0
March	2014-03-13	S10-R7	msh4-/-	I1a	28	0	6	0
March	2014-03-12	S3-R27	msh4-/-	I1a	28	0	1	0	mixed ratios
March	2014-03-13	S7-R29	msh4-/-	I1a	28	0	2	0
March	2014-03-14	S7-R29	msh4-/-	I1a	28	0	1	0	no good tetrads
March	2014-03-14	S8-R16	msh4-/-	I1a	28	0	1	0
March	2014-03-12	S8-R20	msh4-/-	I1a	28	2	0	0	very little pollen
March	2014-03-12	S8-R5	msh4-/-	I1a	28	0	2	0
March	March	S10-R15	msh4-/-	I1a	28	0	1	0
March	March	S10-R15	msh4-/-	I1a	28	0	1	0
March	March	S3-R11	msh4-/-	I1a	28	1	17	0
May	2014-05-20	C2-37	msh4-/+	I1a	20	2	20	0
May	2014-05-20	C2-38	msh4-/+	I1a	20	0	22	0
May	2014-05-20	C2-39	msh4-/+	I1a	20	0	17	0
May	2014-05-20	C2-46	msh4-/+	I1a	20	6	32	0
May	2014-05-21	C2-50	msh4-/+	I1a	20	33	129	0
May	2014-05-21	C2-54	msh4-/+	I1a	20	23	132	0
May	2014-05-21	C2-55	msh4-/+	I1a	20	27	126	0
May	2014-05-21	C2-58	msh4-/+	I1a	20	16	86	0
May	2014-05-21	C2-61	msh4-/+	I1a	20	19	76	0
May	2014-05-21	C1-33	msh4-/-	I1a	20	0	5	0
May	2014-05-27	C1-41	msh4-/-	I1a	20	0	5	0
May	2014-05-21	C1-41	msh4-/-	I1a	20	1	11	0
May	2014-05-21	C1-41	msh4-/-	I1a	20	0	5	0
May	2014-05-21	C1-47	msh4-/-	I1a	20	1	9	0
May	2014-05-27	C1-53	msh4-/-	I1a	20	0	3	0
May	2014-05-21	C1-55	msh4-/-	I1a	20	0	3	0
May	2014-05-21	C2-60	msh4-/-	I1a	20	0	9	0
May	2014-05-21	C2-62	msh4-/-	I1a	20	0	4	0
May	2014-05-21	C1-35	WT	I1a	20	8	59	0
May	2014-05-21	C2-49	WT	I1a	20	26	124	0
May	2014-05-21	C2-64	WT	I1a	20	29	111	0
May	2014-05-22	C1-12	msh4-/+	I1a	28	30	75	0
May	2014-05-23	C1-21	msh4-/+	I1a	28	27	98	0
May	2014-05-23	C1-25	msh4-/+	I1a	28	15	57	0
May	2014-05-22	C1-3	msh4-/+	I1a	28	9	36	0
May	2014-05-22	C1-9	msh4-/+	I1a	28	47	136	0
May	2014-05-23	C2-20	msh4-/+	I1a	28	15	57	0
May	2014-05-23	C2-23	msh4-/+	I1a	28	35	115	0
May	2014-05-23	C2-26	msh4-/+	I1a	28	21	92	0
May	2014-05-22	C2-7	msh4-/+	I1a	28	36	152	0
May	2014-05-23	C2-9	msh4-/+	I1a	28	50	164	0
May	2014-05-22	C1-1	msh4-/-	I1a	28	0	1	0
May	2014-05-23	C1-14	msh4-/-	I1a	28	0	6	0
May	2014-05-23	C1-19	msh4-/-	I1a	28	0	5	0
May	2014-05-23	C1-23	msh4-/-	I1a	28	1	8	0
May	2014-05-27	C1-23	msh4-/-	I1a	28	0	5	0
May	2014-05-27	C1-30	msh4-/-	I1a	28	0	1	0
May	2014-05-27	C1-8	msh4-/-	I1a	28	0	1	0
May	2014-05-22	C1-8	msh4-/-	I1a	28	0	1	0
May	2014-05-23	C2-22	msh4-/-	I1a	28	0	1	0
May	2014-05-22	C1-5	WT	I1a	28	18	46	0
May	2014-05-22	C1-6	WT	I1a	28	10	34	0
May	2014-05-22	C2-1	WT	I1a	28	26	73	0
May	2014-05-22	C2-11	WT	I1a	28	12	60	0
May	2014-05-22	C2-2	WT	I1a	28	20	98	0
May	2014-05-23	C2-25	WT	I1a	28	34	139	0
May	2014-05-22	C2-3	WT	I1a	28	24	81	0
