# Supplementary material for: Elevated temperature increases meiotic crossover frequency via the interfering (Type I) pathway in Arabidopsis thaliana
Source: PLoS Genet. 2018 May 17;14(5):e1007384. doi: 10.1371/journal.pgen.1007384 (PMC5976207; doi:10.1371/journal.pgen.1007384)
Supplement: S2 Table — (XLSX) [file pgen.1007384.s003.xlsx]

## Sheet: MLH1
Table S2. MLH1 foci data for WT, msh4, and mus81 plants.
Genotype	Temperature (˚C)	Count	Locus
WT	20	14	MLH1
WT	20	13	MLH1
WT	20	12	MLH1
WT	20	12	MLH1
WT	20	12	MLH1
WT	20	12	MLH1
WT	20	11	MLH1
WT	20	11	MLH1
WT	20	11	MLH1
WT	20	11	MLH1
WT	20	11	MLH1
WT	20	11	MLH1
WT	20	10	MLH1
WT	20	10	MLH1
WT	20	10	MLH1
WT	20	10	MLH1
WT	20	10	MLH1
WT	20	10	MLH1
WT	20	10	MLH1
WT	20	10	MLH1
WT	20	10	MLH1
WT	20	10	MLH1
WT	20	10	MLH1
WT	20	10	MLH1
WT	20	10	MLH1
WT	20	10	MLH1
WT	20	10	MLH1
WT	20	10	MLH1
WT	20	10	MLH1
WT	20	10	MLH1
WT	20	10	MLH1
WT	20	9	MLH1
WT	20	9	MLH1
WT	20	9	MLH1
WT	20	9	MLH1
WT	20	9	MLH1
WT	20	9	MLH1
WT	20	9	MLH1
WT	20	9	MLH1
WT	20	9	MLH1
WT	20	9	MLH1
WT	20	9	MLH1
WT	20	9	MLH1
WT	20	9	MLH1
WT	20	9	MLH1
WT	20	9	MLH1
WT	20	9	MLH1
WT	20	9	MLH1
WT	20	8	MLH1
WT	20	8	MLH1
WT	20	8	MLH1
WT	20	8	MLH1
WT	20	8	MLH1
WT	20	8	MLH1
WT	20	8	MLH1
WT	20	8	MLH1
WT	20	7	MLH1
mus81	20	14	MLH1
mus81	20	14	MLH1
mus81	20	13	MLH1
mus81	20	13	MLH1
mus81	20	12	MLH1
mus81	20	12	MLH1
mus81	20	12	MLH1
mus81	20	11	MLH1
mus81	20	11	MLH1
mus81	20	11	MLH1
mus81	20	11	MLH1
mus81	20	11	MLH1
mus81	20	11	MLH1
mus81	20	11	MLH1
mus81	20	11	MLH1
mus81	20	11	MLH1
mus81	20	11	MLH1
mus81	20	11	MLH1
mus81	20	11	MLH1
mus81	20	10	MLH1
mus81	20	10	MLH1
mus81	20	10	MLH1
mus81	20	10	MLH1
mus81	20	10	MLH1
mus81	20	10	MLH1
mus81	20	10	MLH1
mus81	20	10	MLH1
mus81	20	10	MLH1
mus81	20	10	MLH1
mus81	20	10	MLH1
mus81	20	10	MLH1
mus81	20	10	MLH1
mus81	20	10	MLH1
mus81	20	10	MLH1
mus81	20	10	MLH1
mus81	20	10	MLH1
mus81	20	9	MLH1
mus81	20	9	MLH1
mus81	20	9	MLH1
mus81	20	9	MLH1
mus81	20	9	MLH1
mus81	20	9	MLH1
mus81	20	9	MLH1
mus81	20	9	MLH1
mus81	20	9	MLH1
mus81	20	9	MLH1
mus81	20	9	MLH1
mus81	20	9	MLH1
mus81	20	9	MLH1
mus81	20	9	MLH1
mus81	20	9	MLH1
mus81	20	9	MLH1
mus81	20	8	MLH1
mus81	20	8	MLH1
mus81	20	8	MLH1
mus81	20	8	MLH1
mus81	20	8	MLH1
mus81	20	7	MLH1
mus81	20	7	MLH1
mus81	20	7	MLH1
WT	28	16	MLH1
WT	28	15	MLH1
WT	28	15	MLH1
WT	28	14	MLH1
WT	28	13	MLH1
WT	28	13	MLH1
WT	28	13	MLH1
WT	28	13	MLH1
WT	28	13	MLH1
WT	28	13	MLH1
WT	28	13	MLH1
WT	28	12	MLH1
WT	28	12	MLH1
WT	28	12	MLH1
WT	28	12	MLH1
WT	28	12	MLH1
WT	28	12	MLH1
WT	28	12	MLH1
WT	28	12	MLH1
WT	28	12	MLH1
WT	28	12	MLH1
WT	28	12	MLH1
WT	28	12	MLH1
WT	28	12	MLH1
WT	28	11	MLH1
WT	28	11	MLH1
WT	28	11	MLH1
WT	28	11	MLH1
WT	28	11	MLH1
WT	28	11	MLH1
WT	28	11	MLH1
WT	28	11	MLH1
WT	28	10	MLH1
WT	28	10	MLH1
WT	28	10	MLH1
WT	28	10	MLH1
WT	28	10	MLH1
WT	28	10	MLH1
WT	28	10	MLH1
WT	28	9	MLH1
WT	28	9	MLH1
mus81	28	15	MLH1
mus81	28	14	MLH1
mus81	28	14	MLH1
mus81	28	14	MLH1
mus81	28	13	MLH1
mus81	28	13	MLH1
mus81	28	13	MLH1
mus81	28	12	MLH1
mus81	28	12	MLH1
mus81	28	12	MLH1
mus81	28	12	MLH1
mus81	28	12	MLH1
mus81	28	12	MLH1
mus81	28	12	MLH1
mus81	28	12	MLH1
mus81	28	12	MLH1
mus81	28	12	MLH1
mus81	28	12	MLH1
mus81	28	12	MLH1
mus81	28	11	MLH1
mus81	28	11	MLH1
mus81	28	11	MLH1
mus81	28	11	MLH1
mus81	28	11	MLH1
mus81	28	11	MLH1
mus81	28	11	MLH1
mus81	28	11	MLH1
mus81	28	10	MLH1
mus81	28	10	MLH1
mus81	28	10	MLH1
mus81	28	10	MLH1
mus81	28	9	MLH1
mus81	28	9	MLH1
mus81	28	8	MLH1
