# Supplementary material for: Elevated temperature increases meiotic crossover frequency via the interfering (Type I) pathway in Arabidopsis thaliana
Source: PLoS Genet. 2018 May 17;14(5):e1007384. doi: 10.1371/journal.pgen.1007384 (PMC5976207; doi:10.1371/journal.pgen.1007384)
Supplement: S3 Table — (XLSX) [file pgen.1007384.s004.xlsx]

## Sheet: Sheet1
Table S3. Number of viable pollen grains per anther.
Anther ID# by treatment	20°C control	28°C (5 days) treatment
1	800	284
2	730	208
3	650	304
4	650	216
5	616	224
6	588	166
7	530	312
8	760	280
9	680	250
10	735	244
11	810	320
12	785	260
13	720	196
14	501	216
15	480	220
16	550	244
17	756	202
18	624	212
19	530	112
20	720	310
21	752	548
22	678	250
23		460
24		450
25		367
26		368
27		560
28		464
Average	665.682	294.536
t-test p-value	3.11021e-16
SD	101.264	112.675
