# Supplementary material for: Elevated temperature increases meiotic crossover frequency via the interfering (Type I) pathway in Arabidopsis thaliana
Source: PLoS Genet. 2018 May 17;14(5):e1007384. doi: 10.1371/journal.pgen.1007384 (PMC5976207; doi:10.1371/journal.pgen.1007384)
Supplement: S4 Table — (XLSX) [file pgen.1007384.s005.xlsx]

## Sheet: Sheet1
Table S4. Tetrad count data from the I5cd interval for WT and mus81 plants grown at 20˚C and 28˚C
Date sample imaged	Sample ID	Temperature (˚C)	Tetrad Number	Tetrad Type*	Genotype
11/22/16	30	28	1	A	mus81
11/22/16	30	28	2	B	mus81
11/22/16	30	28	3	A	mus81
11/22/16	30	28	4	A	mus81		*"Tetrad Type" in Column E corresponds to the types defined in Figure 3 of Berchowitz LE, Copenhaver GP (2008) Fluorescent Arabidopsis tetrads: A visual assay for quickly developing large crossover and crossover interference datasets. Nature Protocols 3(1): 41-50. doi:10.1038/nprot.2007.49
11/22/16	30	28	5	A	mus81
11/22/16	30	28	6	A	mus81
11/22/16	30	28	7	A	mus81
11/22/16	30	28	8	B	mus81
11/22/16	30	28	9	A	mus81
11/22/16	30	28	10	A	mus81
11/22/16	30	28	11	A	mus81
11/22/16	30	28	12	A	mus81
11/22/16	30	28	13	B	mus81
11/22/16	30	28	14	B	mus81
11/22/16	30	28	15	B	mus81
11/22/16	30	28	16	A	mus81
11/22/16	30	28	17	A	mus81
11/22/16	30	28	18	A	mus81
11/22/16	30	28	19	A	mus81
11/22/16	30	28	20	A	mus81
11/22/16	30	28	21	B	mus81
11/22/16	30	28	22	A	mus81
11/22/16	30	28	23	A	mus81
11/22/16	30	28	24	A	mus81
11/22/16	30	28	25	A	mus81
11/22/16	30	28	26	A	mus81
11/22/16	30	28	27	B	mus81
11/22/16	30	28	28	A	mus81
11/22/16	30	28	29	A	mus81
11/22/16	30	28	30	C	mus81
11/22/16	30	28	31	A	mus81
11/22/16	30	28	32	A	mus81
11/22/16	30	28	33	A	mus81
11/22/16	30	28	34	A	mus81
11/22/16	30	28	35	A	mus81
11/22/16	30	28	36	A	mus81
11/22/16	30	28	37	A	mus81
11/22/16	30	28	38	A	mus81
11/22/16	30	28	39	A	mus81
11/22/16	30	28	40	A	mus81
11/22/16	30	28	41	A	mus81
11/22/16	30	28	42	A	mus81
11/22/16	30	28	43	A	mus81
11/22/16	30	28	44	A	mus81
11/22/16	30	28	45	A	mus81
11/22/16	30	28	46	A	mus81
11/22/16	30	28	47	A	mus81
11/22/16	30	28	48	A	mus81
11/22/16	30	28	49	B	mus81
11/22/16	30	28	50	A	mus81
11/22/16	30	28	51	A	mus81
11/22/16	30	28	52	A	mus81
11/22/16	30	28	53	A	mus81
11/22/16	30	28	54	A	mus81
11/22/16	30	28	55	A	mus81
11/22/16	30	28	56	A	mus81
11/22/16	30	28	57	A	mus81
11/22/16	30	28	58	A	mus81
11/22/16	30	28	59	A	mus81
11/22/16	30	28	60	A	mus81
11/22/16	30	28	61	A	mus81
11/22/16	30	28	62	A	mus81
11/22/16	30	28	63	A	mus81
11/22/16	30	28	64	A	mus81
11/22/16	30	28	65	A	mus81
11/22/16	30	28	66	A	mus81
11/22/16	30	28	67	A	mus81
11/22/16	30	28	68	A	mus81
11/22/16	30	28	69	A	mus81
11/22/16	30	28	70	A	mus81
11/22/16	30	28	71	A	mus81
11/22/16	30	28	72	B	mus81
11/22/16	30	28	73	A	mus81
11/22/16	30	28	74	A	mus81
11/22/16	30	28	75	A	mus81
11/22/16	30	28	76	C	mus81
11/22/16	30	28	77	A	mus81
11/22/16	30	28	78	A	mus81
11/22/16	30	28	79	A	mus81
11/22/16	30	28	80	A	mus81
11/22/16	30	28	81	A	mus81
11/22/16	30	28	82	A	mus81
11/22/16	30	28	83	A	mus81
11/22/16	30	28	84	A	mus81
11/22/16	30	28	85	B	mus81
11/22/16	30	28	86	B	mus81
11/22/16	30	28	87	B	mus81
11/22/16	30	28	88	A	mus81
11/22/16	30	28	89	B	mus81
11/22/16	30	28	90	A	mus81
11/22/16	30	28	91	A	mus81
11/22/16	30	28	92	A	mus81
11/22/16	30	28	93	C	mus81
11/22/16	30	28	94	A	mus81
11/22/16	30	28	95	A	mus81
11/22/16	30	28	96	B	mus81
11/22/16	30	28	97	A	mus81
11/22/16	30	28	98	A	mus81
11/22/16	30	28	99	A	mus81
11/22/16	30	28	100	A	mus81
11/22/16	30	28	101	A	mus81
11/22/16	30	28	102	B	mus81
11/22/16	30	28	103	A	mus81
11/22/16	30	28	104	A	mus81
11/22/16	30	28	105	A	mus81
11/22/16	30	28	106	A	mus81
11/22/16	30	28	107	A	mus81
11/22/16	30	28	108	B	mus81
11/22/16	30	28	109	A	mus81
11/22/16	30	28	110	A	mus81
11/22/16	30	28	111	A	mus81
11/22/16	30	28	112	A	mus81
11/22/16	30	28	113	A	mus81
11/22/16	30	28	114	A	mus81
11/22/16	30	28	115	A	mus81
11/22/16	30	28	116	A	mus81
11/22/16	30	28	117	A	mus81
11/22/16	30	28	118	A	mus81
11/22/16	30	28	119	A	mus81
11/22/16	30	28	120	B	mus81
11/22/16	30	28	121	A	mus81
11/22/16	30	28	122	A	mus81
11/22/16	30	28	123	C	mus81
11/22/16	30	28	124	A	mus81
11/22/16	30	28	125	A	mus81
11/22/16	30	28	126	A	mus81
11/22/16	30	28	127	A	mus81
11/22/16	30	28	128	A	mus81
11/22/16	30	28	129	A	mus81
11/22/16	30	28	130	A	mus81
11/22/16	30	28	131	A	mus81
11/22/16	30	28	132	A	mus81
11/22/16	30	28	133	A	mus81
11/22/16	30	28	134	A	mus81
11/22/16	30	28	135	A	mus81
11/22/16	30	28	136	A	mus81
11/22/16	30	28	137	A	mus81
11/22/16	30	28	138	A	mus81
11/22/16	30	28	139	A	mus81
11/22/16	30	28	140	A	mus81
11/22/16	30	28	141	A	mus81
11/22/16	30	28	142	A	mus81
11/22/16	30	28	143	A	mus81
11/22/16	30	28	144	A	mus81
11/22/16	30	28	145	A	mus81
11/22/16	30	28	146	A	mus81
11/22/16	30	28	147	A	mus81
11/22/16	30	28	148	A	mus81
11/22/16	30	28	149	A	mus81
11/22/16	30	28	150	A	mus81
11/22/16	30	28	151	A	mus81
11/22/16	30	28	152	A	mus81
11/22/16	30	28	153	A	mus81
11/22/16	30	28	154	A	mus81
11/22/16	30	28	155	A	mus81
11/22/16	30	28	156	A	mus81
11/22/16	30	28	157	A	mus81
11/22/16	30	28	158	A	mus81
11/22/16	30	28	159	A	mus81
11/22/16	30	28	160	A	mus81
11/22/16	30	28	161	A	mus81
11/22/16	30	28	162	A	mus81
11/22/16	30	28	163	A	mus81
11/22/16	30	28	164	A	mus81
11/22/16	30	28	165	A	mus81
11/22/16	30	28	166	A	mus81
11/22/16	30	28	167	A	mus81
11/22/16	30	28	168	A	mus81
11/22/16	30	28	169	A	mus81
11/22/16	30	28	170	A	mus81
11/22/16	30	28	171	A	mus81
11/22/16	30	28	172	C	mus81
11/22/16	30	28	173	B	mus81
11/22/16	30	28	174	A	mus81
11/22/16	30	28	175	A	mus81
11/22/16	30	28	176	A	mus81
11/22/16	30	28	177	A	mus81
11/22/16	30	28	178	A	mus81
11/22/16	30	28	179	A	mus81
11/22/16	30	28	180	A	mus81
11/22/16	30	28	181	A	mus81
11/22/16	30	28	182	A	mus81
11/22/16	30	28	183	A	mus81
11/22/16	30	28	184	A	mus81
11/22/16	30	28	185	B	mus81
11/22/16	30	28	186	A	mus81
11/22/16	30	28	187	A	mus81
11/22/16	30	28	188	B	mus81
11/22/16	30	28	189	A	mus81
11/22/16	30	28	190	A	mus81
11/22/16	30	28	191	A	mus81
11/22/16	30	28	192	A	mus81
11/22/16	30	28	193	C	mus81
11/22/16	30	28	194	C	mus81
11/22/16	30	28	195	A	mus81
11/22/16	30	28	196	A	mus81
11/22/16	30	28	197	A	mus81
11/22/16	30	28	198	B	mus81
11/22/16	30	28	199	A	mus81
11/22/16	30	28	200	A	mus81
11/22/16	30	28	201	A	mus81
11/22/16	30	28	202	A	mus81
11/22/16	30	28	203	A	mus81
11/22/16	30	28	204	A	mus81
11/22/16	30	28	205	A	mus81
11/22/16	30	28	206	A	mus81
11/22/16	30	28	207	A	mus81
11/22/16	30	28	208	A	mus81
11/22/16	30	28	209	A	mus81
11/22/16	30	28	210	A	mus81
11/22/16	30	28	211	B	mus81
11/22/16	30	28	212	A	mus81
11/22/16	30	28	213	A	mus81
11/22/16	30	28	214	A	mus81
11/22/16	30	28	215	A	mus81
11/22/16	30	28	216	A	mus81
11/22/16	30	28	217	A	mus81
11/22/16	30	28	218	E	mus81
11/22/16	30	28	219	A	mus81
11/22/16	30	28	220	A	mus81
11/22/16	30	28	221	B	mus81
11/22/16	30	28	222	A	mus81
11/22/16	30	28	223	A	mus81
11/22/16	30	28	224	A	mus81
11/22/16	30	28	225	A	mus81
11/22/16	30	28	226	A	mus81
11/22/16	30	28	227	A	mus81
11/22/16	30	28	228	A	mus81
11/22/16	30	28	229	A	mus81
11/22/16	30	28	230	A	mus81
11/22/16	30	28	231	B	mus81
11/22/16	30	28	232	A	mus81
11/22/16	30	28	233	C	mus81
11/22/16	30	28	234	A	mus81
11/22/16	30	28	235	A	mus81
11/22/16	30	28	236	A	mus81
11/22/16	30	28	237	A	mus81
11/22/16	30	28	238	A	mus81
11/22/16	30	28	239	A	mus81
11/22/16	30	28	240	A	mus81
11/22/16	30	28	241	A	mus81
11/22/16	30	28	242	A	mus81
11/22/16	30	28	243	A	mus81
11/22/16	30	28	244	A	mus81
11/22/16	30	28	245	B	mus81
11/22/16	30	28	246	C	mus81
11/22/16	30	28	247	A	mus81
11/22/16	30	28	248	A	mus81
11/22/16	30	28	249	A	mus81
11/22/16	30	28	250	A	mus81
11/22/16	30	28	251	A	mus81
11/22/16	30	28	252	A	mus81
11/22/16	30	28	253	B	mus81
11/22/16	30	28	254	A	mus81
11/22/16	30	28	255	A	mus81
11/22/16	30	28	256	A	mus81
11/22/16	30	28	257	A	mus81
11/22/16	30	28	258	B	mus81
11/22/16	30	28	259	A	mus81
11/22/16	30	28	260	A	mus81
11/22/16	30	28	261	A	mus81
11/22/16	30	28	262	A	mus81
11/22/16	30	28	263	B	mus81
11/22/16	30	28	264	B	mus81
11/22/16	30	28	265	A	mus81
11/22/16	30	28	266	A	mus81
11/22/16	30	28	267	A	mus81
11/22/16	30	28	268	A	mus81
11/22/16	30	28	269	C	mus81
11/22/16	30	28	269	C	mus81
11/22/16	30	28	270	A	mus81
11/22/16	30	28	271	C	mus81
11/22/16	30	28	272	C	mus81
11/22/16	30	28	273	A	mus81
11/22/16	30	28	274	B	mus81
11/22/16	30	28	275	A	mus81
11/22/16	30	28	276	A	mus81
11/22/16	30	28	277	A	mus81
11/22/16	30	28	278	A	mus81
11/22/16	30	28	279	A	mus81
11/22/16	30	28	280	B	mus81
11/22/16	30	28	281	B	mus81
11/22/16	30	28	282	A	mus81
11/22/16	30	28	283	A	mus81
11/22/16	30	28	284	B	mus81
11/22/16	30	28	285	A	mus81
11/22/16	30	28	286	C	mus81
11/22/16	30	28	287	A	mus81
11/22/16	30	28	288	A	mus81
11/22/16	30	28	289	A	mus81
11/22/16	30	28	290	A	mus81
11/22/16	30	28	291	A	mus81
11/22/16	30	28	287	A	mus81
11/22/16	30	28	288	A	mus81
11/22/16	30	28	289	B	mus81
11/22/16	30	28	290	A	mus81
11/22/16	30	28	291	A	mus81
11/22/16	30	28	292	G	mus81
11/22/16	30	28	293	A	mus81
11/22/16	30	28	294	A	mus81
11/22/16	30	28	295	A	mus81
11/22/16	30	28	296	B	mus81
11/22/16	30	28	297	A	mus81
11/22/16	30	28	298	B	mus81
11/22/16	30	28	299	A	mus81
11/22/16	30	28	300	A	mus81
11/22/16	30	28	301	A	mus81
11/22/16	30	28	302	A	mus81
11/22/16	30	28	303	A	mus81
11/22/16	30	28	304	C	mus81
11/22/16	30	28	305	A	mus81
11/22/16	30	28	306	A	mus81
11/22/16	30	28	307	A	mus81
11/22/16	30	28	308	A	mus81
11/22/16	30	28	309	A	mus81
11/22/16	30	28	310	A	mus81
11/22/16	30	28	311	A	mus81
11/22/16	30	28	312	A	mus81
11/22/16	30	28	313	A	mus81
11/22/16	30	28	314	A	mus81
11/22/16	30	28	315	A	mus81
11/22/16	30	28	316	A	mus81
11/22/16	30	28	317	B	mus81
11/22/16	30	28	318	C	mus81
11/22/16	30	28	319	A	mus81
11/22/16	30	28	320	B	mus81
11/22/16	30	28	321	B	mus81
11/22/16	30	28	322	A	mus81
11/22/16	30	28	323	A	mus81
11/22/16	30	28	324	B	mus81
11/22/16	30	28	325	A	mus81
11/22/16	30	28	326	A	mus81
11/22/16	30	28	327	A	mus81
11/22/16	30	28	328	B	mus81
11/22/16	30	28	329	A	mus81
11/22/16	30	28	330	A	mus81
11/22/16	30	28	331	A	mus81
11/22/16	30	28	332	A	mus81
11/22/16	30	28	333	B	mus81
11/22/16	30	28	334	A	mus81
11/22/16	30	28	335	A	mus81
11/22/16	30	28	336	C	mus81
11/22/16	30	28	337	B	mus81
11/22/16	30	28	338	A	mus81
11/22/16	30	28	339	A	mus81
11/22/16	30	28	340	C	mus81
11/22/16	30	28	341	A	mus81
11/22/16	30	28	342	A	mus81
11/22/16	30	28	343	A	mus81
11/22/16	30	28	344	A	mus81
11/22/16	30	28	345	A	mus81
11/22/16	30	28	346	A	mus81
11/22/16	30	28	347	A	mus81
11/22/16	30	28	348	A	mus81
11/22/16	30	28	349	B	mus81
11/22/16	30	28	350	B	mus81
11/22/16	30	28	351	A	mus81
11/22/16	30	28	352	B	mus81
11/22/16	30	28	353	C	mus81
11/22/16	30	28	354	A	mus81
11/22/16	30	28	355	A	mus81
11/22/16	30	28	356	B	mus81
11/22/16	30	28	357	A	mus81
11/22/16	30	28	358	A	mus81
11/22/16	30	28	359	B	mus81
11/22/16	30	28	360	A	mus81
11/22/16	30	28	361	A	mus81
11/22/16	30	28	362	A	mus81
11/22/16	30	28	363	A	mus81
11/22/16	30	28	364	A	mus81
11/22/16	30	28	365	B	mus81
11/22/16	30	28	366	A	mus81
11/22/16	30	28	367	A	mus81
11/22/16	30	28	368	A	mus81
11/22/16	30	28	369	A	mus81
11/22/16	30	28	370	A	mus81
11/22/16	30	28	371	A	mus81
11/22/16	30	28	372	A	mus81
11/22/16	30	28	373	A	mus81
11/22/16	30	28	374	A	mus81
11/22/16	30	28	375	A	mus81
11/22/16	30	28	376	A	mus81
11/22/16	30	28	377	A	mus81
11/22/16	30	28	378	B	mus81
11/22/16	30	28	379	A	mus81
11/22/16	30	28	380	B	mus81
11/22/16	30	28	381	A	mus81
11/22/16	30	28	382	A	mus81
11/22/16	30	28	383	A	mus81
11/22/16	30	28	384	A	mus81
11/22/16	30	28	385	A	mus81
11/22/16	30	28	386	A	mus81
11/22/16	30	28	387	A	mus81
11/22/16	30	28	388	A	mus81
11/22/16	30	28	389	A	mus81
11/22/16	30	28	390	B	mus81
11/22/16	30	28	391	A	mus81
11/22/16	30	28	392	A	mus81
11/22/16	30	28	393	C	mus81
11/22/16	30	28	394	B	mus81
11/22/16	30	28	395	A	mus81
11/22/16	30	28	396	A	mus81
11/22/16	30	28	397	A	mus81
11/22/16	30	28	398	A	mus81
11/22/16	30	28	399	A	mus81
11/22/16	30	28	400	B	mus81
11/22/16	30	28	401	A	mus81
11/22/16	30	28	402	B	mus81
11/22/16	30	28	403	A	mus81
11/22/16	30	28	404	B	mus81
11/22/16	30	28	405	A	mus81
11/22/16	30	28	406	A	mus81
11/22/16	30	28	407	A	mus81
11/22/16	30	28	408	A	mus81
11/22/16	30	28	409	A	mus81
11/22/16	30	28	410	B	mus81
11/22/16	30	28	411	A	mus81
11/22/16	30	28	412	A	mus81
11/22/16	30	28	413	A	mus81
11/22/16	30	28	414	A	mus81
11/22/16	30	28	415	A	mus81
11/22/16	30	28	416	A	mus81
11/22/16	30	28	417	A	mus81
11/22/16	30	28	418	A	mus81
11/22/16	30	28	419	A	mus81
11/22/16	30	28	420	A	mus81
11/22/16	30	28	421	B	mus81
11/22/16	30	28	422	B	mus81
11/22/16	30	28	423	B	mus81
11/22/16	30	28	424	A	mus81
11/22/16	30	28	425	A	mus81
11/22/16	30	28	426	A	mus81
11/22/16	30	28	427	A	mus81
11/22/16	30	28	428	B	mus81
11/22/16	30	28	429	A	mus81
11/22/16	30	28	430	B	mus81
11/22/16	30	28	431	A	mus81
11/22/16	30	28	432	A	mus81
11/22/16	30	28	433	A	mus81
11/22/16	30	28	434	H	mus81
11/22/16	30	28	435	B	mus81
11/22/16	30	28	436	A	mus81
11/22/16	30	28	437	A	mus81
11/22/16	30	28	438	A	mus81
11/22/16	30	28	439	A	mus81
11/22/16	30	28	440	A	mus81
11/22/16	30	28	441	A	mus81
11/22/16	30	28	442	B	mus81
11/22/16	30	28	443	A	mus81
11/22/16	30	28	444	A	mus81
11/22/16	30	28	445	A	mus81
11/22/16	30	28	446	A	mus81
11/22/16	30	28	447	B	mus81
11/22/16	30	28	448	A	mus81
11/22/16	30	28	449	B	mus81
11/22/16	30	28	450	A	mus81
11/22/16	30	28	451	B	mus81
11/22/16	30	28	452	B	mus81
11/22/16	30	28	453	A	mus81
11/22/16	30	28	454	A	mus81
11/22/16	30	28	455	A	mus81
11/22/16	30	28	456	A	mus81
11/22/16	30	28	457	A	mus81
11/22/16	47	28	1	A	mus81
11/22/16	47	28	2	B	mus81
11/22/16	47	28	3	A	mus81
11/22/16	47	28	4	A	mus81
11/22/16	47	28	5	A	mus81
11/22/16	47	28	6	A	mus81
11/22/16	47	28	7	B	mus81
11/22/16	47	28	8	A	mus81
11/22/16	47	28	9	A	mus81
11/22/16	47	28	10	B	mus81
11/22/16	47	28	11	A	mus81
11/22/16	47	28	12	A	mus81
11/22/16	47	28	13	B	mus81
11/22/16	47	28	14	A	mus81
11/22/16	47	28	15	B	mus81
11/22/16	47	28	16	B	mus81
11/22/16	47	28	17	A	mus81
11/22/16	47	28	18	A	mus81
11/22/16	47	28	19	A	mus81
11/22/16	47	28	20	A	mus81
11/22/16	47	28	21	A	mus81
11/22/16	47	28	22	A	mus81
11/22/16	47	28	23	B	mus81
11/22/16	47	28	24	A	mus81
11/22/16	47	28	25	A	mus81
11/22/16	47	28	26	A	mus81
11/22/16	47	28	27	A	mus81
11/22/16	47	28	28	B	mus81
11/22/16	47	28	29	B	mus81
11/22/16	47	28	30	A	mus81
11/22/16	47	28	31	A	mus81
11/22/16	47	28	32	A	mus81
11/22/16	47	28	33	A	mus81
11/22/16	47	28	34	A	mus81
11/22/16	47	28	35	A	mus81
11/22/16	47	28	36	A	mus81
11/22/16	47	28	37	A	mus81
11/22/16	47	28	38	B	mus81
11/22/16	47	28	39	A	mus81
11/22/16	47	28	40	B	mus81
11/22/16	47	28	41	A	mus81
11/22/16	47	28	42	B	mus81
11/22/16	47	28	43	B	mus81
11/22/16	47	28	44	A	mus81
11/22/16	47	28	45	A	mus81
11/22/16	47	28	46	B	mus81
11/22/16	47	28	47	B	mus81
11/22/16	47	28	48	B	mus81
11/22/16	47	28	49	B	mus81
11/22/16	47	28	50	A	mus81
11/22/16	47	28	51	A	mus81
11/22/16	47	28	52	C	mus81
11/22/16	47	28	53	A	mus81
11/22/16	47	28	54	B	mus81
11/22/16	47	28	55	A	mus81
11/22/16	47	28	56	A	mus81
11/22/16	47	28	57	B	mus81
11/22/16	47	28	58	A	mus81
11/22/16	47	28	59	A	mus81
11/22/16	47	28	60	A	mus81
11/22/16	47	28	61	B	mus81
11/22/16	47	28	62	A	mus81
11/22/16	47	28	63	A	mus81
11/22/16	47	28	64	C	mus81
11/22/16	47	28	65	A	mus81
11/22/16	47	28	66	A	mus81
11/22/16	47	28	67	A	mus81
11/22/16	47	28	68	A	mus81
11/22/16	47	28	69	A	mus81
11/22/16	47	28	70	A	mus81
11/22/16	47	28	71	A	mus81
11/22/16	47	28	72	B	mus81
11/22/16	47	28	73	A	mus81
11/22/16	47	28	74	A	mus81
11/22/16	47	28	75	A	mus81
11/22/16	47	28	76	A	mus81
11/22/16	47	28	77	A	mus81
11/22/16	47	28	78	B	mus81
11/22/16	47	28	79	B	mus81
11/22/16	47	28	80	A	mus81
11/22/16	47	28	81	A	mus81
11/22/16	47	28	82	B	mus81
11/22/16	47	28	83	A	mus81
11/22/16	47	28	84	A	mus81
11/22/16	47	28	85	B	mus81
11/22/16	47	28	86	B	mus81
11/22/16	47	28	87	A	mus81
11/22/16	47	28	88	A	mus81
11/22/16	47	28	89	B	mus81
11/22/16	47	28	90	B	mus81
11/22/16	47	28	91	A	mus81
11/22/16	47	28	92	A	mus81
11/22/16	47	28	93	A	mus81
11/22/16	47	28	94	B	mus81
11/22/16	47	28	95	A	mus81
11/22/16	47	28	96	B	mus81
11/22/16	47	28	97	A	mus81
11/22/16	47	28	98	A	mus81
11/22/16	47	28	99	A	mus81
11/22/16	47	28	100	A	mus81
11/22/16	47	28	101	C	mus81
11/22/16	47	28	102	A	mus81
11/22/16	47	28	103	A	mus81
11/22/16	47	28	104	C	mus81
11/22/16	47	28	105	C	mus81
11/22/16	47	28	106	A	mus81
11/22/16	47	28	107	A	mus81
11/22/16	47	28	108	A	mus81
11/22/16	47	28	109	A	mus81
11/22/16	47	28	110	A	mus81
11/22/16	47	28	111	A	mus81
11/22/16	47	28	112	A	mus81
11/22/16	47	28	113	A	mus81
11/22/16	47	28	114	A	mus81
11/22/16	47	28	115	A	mus81
11/22/16	47	28	116	B	mus81
11/22/16	47	28	117	A	mus81
11/22/16	47	28	118	A	mus81
11/22/16	47	28	119	A	mus81
11/22/16	47	28	120	A	mus81
11/22/16	47	28	121	A	mus81
11/22/16	47	28	122	B	mus81
11/22/16	47	28	123	A	mus81
11/22/16	47	28	124	A	mus81
11/22/16	47	28	125	A	mus81
11/22/16	47	28	126	A	mus81
11/22/16	47	28	127	B	mus81
11/22/16	47	28	128	A	mus81
11/22/16	47	28	129	A	mus81
11/22/16	47	28	130	A	mus81
11/22/16	47	28	131	A	mus81
11/22/16	47	28	132	B	mus81
11/22/16	47	28	133	A	mus81
11/22/16	47	28	134	A	mus81
11/22/16	47	28	135	A	mus81
11/22/16	47	28	136	A	mus81
11/22/16	47	28	137	B	mus81
11/22/16	47	28	138	A	mus81
11/22/16	47	28	139	A	mus81
11/22/16	47	28	140	B	mus81
11/22/16	47	28	141	B	mus81
11/22/16	47	28	142	A	mus81
11/22/16	47	28	143	A	mus81
11/22/16	47	28	144	A	mus81
11/22/16	47	28	145	B	mus81
11/22/16	47	28	146	B	mus81
11/22/16	47	28	147	A	mus81
11/22/16	47	28	148	A	mus81
11/22/16	47	28	149	B	mus81
11/22/16	47	28	150	A	mus81
11/22/16	47	28	151	B	mus81
11/22/16	47	28	152	A	mus81
11/22/16	47	28	153	B	mus81
11/22/16	47	28	154	B	mus81
11/22/16	47	28	155	A	mus81
11/22/16	47	28	156	B	mus81
11/22/16	47	28	157	B	mus81
11/22/16	47	28	158	A	mus81
11/22/16	47	28	159	B	mus81
11/22/16	47	28	160	B	mus81
11/22/16	47	28	161	A	mus81
11/22/16	47	28	162	A	mus81
11/22/16	47	28	163	A	mus81
11/22/16	47	28	164	A	mus81
11/22/16	47	28	165	A	mus81
11/22/16	47	28	166	B	mus81
11/22/16	47	28	167	A	mus81
11/22/16	47	28	168	B	mus81
11/22/16	47	28	169	A	mus81
11/22/16	47	28	170	A	mus81
11/22/16	47	28	171	A	mus81
11/22/16	47	28	172	A	mus81
11/22/16	47	28	173	A	mus81
11/22/16	47	28	174	A	mus81
11/22/16	47	28	175	A	mus81
11/22/16	47	28	176	A	mus81
11/22/16	47	28	177	A	mus81
11/22/16	47	28	178	A	mus81
11/22/16	47	28	179	A	mus81
11/22/16	47	28	180	A	mus81
11/22/16	47	28	181	A	mus81
11/22/16	47	28	182	A	mus81
11/22/16	47	28	183	A	mus81
11/22/16	47	28	184	B	mus81
11/22/16	47	28	185	A	mus81
11/22/16	47	28	186	B	mus81
11/22/16	47	28	187	A	mus81
11/22/16	47	28	188	B	mus81
11/22/16	47	28	189	A	mus81
11/22/16	47	28	190	A	mus81
11/22/16	47	28	191	A	mus81
11/22/16	47	28	192	A	mus81
11/22/16	47	28	193	B	mus81
11/22/16	47	28	194	A	mus81
11/22/16	47	28	195	B	mus81
11/22/16	47	28	196	B	mus81
11/22/16	47	28	197	A	mus81
11/22/16	47	28	198	A	mus81
11/22/16	47	28	199	A	mus81
11/22/16	47	28	200	B	mus81
11/22/16	47	28	201	A	mus81
11/22/16	47	28	202	A	mus81
11/22/16	47	28	203	A	mus81
11/22/16	47	28	204	A	mus81
11/22/16	47	28	205	B	mus81
11/22/16	47	28	206	A	mus81
11/22/16	47	28	207	B	mus81
11/22/16	47	28	208	B	mus81
11/22/16	47	28	209	B	mus81
11/22/16	47	28	210	A	mus81
11/22/16	47	28	211	B	mus81
11/22/16	47	28	212	A	mus81
11/22/16	47	28	213	C	mus81
11/22/16	47	28	214	A	mus81
11/22/16	47	28	215	A	mus81
11/22/16	47	28	216	B	mus81
11/22/16	47	28	217	A	mus81
11/22/16	47	28	218	A	mus81
11/22/16	47	28	219	A	mus81
11/22/16	47	28	220	A	mus81
11/22/16	47	28	221	A	mus81
11/22/16	47	28	222	B	mus81
11/22/16	47	28	223	A	mus81
11/22/16	47	28	224	B	mus81
11/22/16	47	28	225	B	mus81
11/22/16	47	28	226	B	mus81
11/22/16	47	28	227	A	mus81
11/22/16	47	28	228	A	mus81
11/22/16	47	28	229	B	mus81
11/22/16	47	28	230	A	mus81
11/22/16	47	28	231	A	mus81
11/22/16	47	28	232	A	mus81
11/22/16	47	28	233	A	mus81
11/22/16	47	28	234	A	mus81
11/22/16	47	28	235	B	mus81
11/22/16	47	28	236	A	mus81
11/22/16	47	28	237	A	mus81
11/22/16	47	28	238	B	mus81
11/22/16	47	28	239	B	mus81
11/22/16	47	28	240	B	mus81
11/22/16	47	28	241	A	mus81
11/22/16	47	28	242	A	mus81
11/22/16	47	28	243	A	mus81
11/22/16	47	28	244	A	mus81
11/22/16	47	28	245	A	mus81
11/22/16	47	28	246	A	mus81
11/22/16	47	28	247	A	mus81
11/22/16	47	28	248	A	mus81
11/22/16	47	28	249	A	mus81
11/22/16	47	28	250	A	mus81
11/22/16	47	28	251	A	mus81
11/22/16	47	28	252	A	mus81
11/22/16	47	28	253	A	mus81
11/22/16	47	28	254	A	mus81
11/22/16	47	28	255	B	mus81
11/22/16	47	28	256	A	mus81
11/22/16	47	28	257	B	mus81
11/22/16	47	28	258	A	mus81
11/22/16	47	28	259	B	mus81
11/22/16	47	28	260	A	mus81
11/22/16	47	28	261	A	mus81
11/22/16	47	28	262	A	mus81
11/22/16	47	28	263	A	mus81
11/22/16	47	28	264	A	mus81
11/22/16	47	28	265	A	mus81
11/22/16	47	28	266	A	mus81
11/22/16	47	28	267	A	mus81
11/22/16	47	28	268	A	mus81
11/22/16	47	28	269	B	mus81
11/22/16	47	28	270	A	mus81
11/22/16	47	28	271	A	mus81
11/22/16	47	28	272	A	mus81
11/22/16	47	28	273	A	mus81
11/22/16	47	28	274	A	mus81
11/22/16	47	28	275	A	mus81
11/22/16	47	28	276	B	mus81
11/22/16	47	28	277	B	mus81
11/22/16	47	28	278	B	mus81
11/22/16	47	28	279	B	mus81
11/22/16	47	28	280	B	mus81
11/22/16	47	28	281	B	mus81
11/22/16	47	28	282	B	mus81
11/22/16	47	28	283	A	mus81
11/22/16	47	28	284	A	mus81
11/22/16	47	28	285	A	mus81
11/22/16	47	28	286	A	mus81
11/22/16	47	28	287	A	mus81
11/22/16	47	28	288	A	mus81
11/22/16	47	28	289	C	mus81
11/22/16	47	28	290	A	mus81
11/22/16	47	28	291	A	mus81
11/22/16	47	28	292	A	mus81
11/22/16	47	28	293	A	mus81
11/22/16	47	28	294	B	mus81
11/22/16	47	28	295	A	mus81
11/22/16	47	28	296	A	mus81
11/22/16	47	28	297	A	mus81
11/22/16	47	28	298	A	mus81
11/22/16	47	28	299	A	mus81
11/22/16	47	28	300	B	mus81
11/22/16	47	28	301	A	mus81
11/22/16	47	28	302	B	mus81
11/22/16	47	28	303	A	mus81
11/22/16	47	28	304	A	mus81
11/22/16	47	28	305	B	mus81
11/22/16	47	28	306	B	mus81
11/22/16	47	28	307	A	mus81
11/22/16	47	28	308	A	mus81
11/22/16	47	28	309	B	mus81
11/22/16	47	28	310	A	mus81
11/22/16	47	28	311	A	mus81
11/22/16	47	28	312	A	mus81
11/22/16	47	28	313	A	mus81
11/22/16	47	28	314	C	mus81
11/22/16	47	28	315	A	mus81
11/22/16	47	28	316	A	mus81
11/22/16	47	28	317	A	mus81
11/22/16	47	28	318	A	mus81
11/22/16	47	28	319	A	mus81
11/22/16	47	28	320	A	mus81
11/22/16	47	28	321	A	mus81
11/22/16	47	28	322	A	mus81
11/22/16	47	28	323	A	mus81
11/22/16	47	28	324	A	mus81
11/22/16	47	28	325	A	mus81
11/22/16	47	28	326	A	mus81
11/22/16	47	28	327	A	mus81
11/22/16	47	28	328	A	mus81
11/22/16	47	28	329	A	mus81
11/22/16	47	28	330	A	mus81
11/22/16	47	28	331	A	mus81
11/22/16	47	28	332	A	mus81
11/22/16	47	28	333	A	mus81
11/22/16	47	28	334	A	mus81
11/22/16	47	28	335	A	mus81
11/22/16	47	28	336	A	mus81
11/22/16	47	28	337	B	mus81
11/22/16	47	28	338	B	mus81
11/22/16	47	28	339	B	mus81
11/22/16	47	28	340	B	mus81
11/22/16	47	28	341	A	mus81
11/22/16	47	28	342	A	mus81
11/22/16	47	28	343	A	mus81
11/22/16	47	28	344	B	mus81
11/22/16	47	28	345	B	mus81
11/22/16	47	28	346	A	mus81
11/22/16	47	28	347	B	mus81
11/22/16	47	28	348	B	mus81
11/22/16	47	28	349	A	mus81
11/22/16	47	28	350	A	mus81
11/22/16	47	28	351	A	mus81
11/22/16	47	28	352	A	mus81
11/22/16	47	28	353	A	mus81
11/22/16	47	28	354	A	mus81
11/22/16	47	28	355	A	mus81
11/22/16	47	28	356	A	mus81
11/22/16	47	28	357	A	mus81
11/22/16	47	28	358	A	mus81
11/22/16	47	28	359	A	mus81
11/22/16	47	28	360	A	mus81
11/22/16	47	28	361	A	mus81
11/22/16	47	28	362	A	mus81
11/22/16	47	28	363	A	mus81
11/22/16	47	28	364	A	mus81
11/22/16	47	28	365	A	mus81
11/22/16	47	28	366	A	mus81
11/22/16	47	28	367	B	mus81
11/22/16	47	28	368	B	mus81
11/22/16	47	28	369	A	mus81
11/22/16	47	28	370	A	mus81
11/22/16	47	28	371	A	mus81
11/22/16	47	28	372	A	mus81
11/22/16	47	28	373	A	mus81
11/22/16	47	28	374	A	mus81
11/22/16	47	28	375	A	mus81
11/22/16	47	28	376	A	mus81
11/22/16	47	28	377	A	mus81
11/22/16	47	28	378	A	mus81
11/22/16	47	28	379	A	mus81
11/22/16	47	28	380	A	mus81
11/22/16	47	28	381	A	mus81
11/22/16	47	28	382	B	mus81
11/22/16	47	28	383	B	mus81
11/22/16	47	28	384	A	mus81
11/22/16	47	28	385	A	mus81
11/22/16	47	28	386	A	mus81
11/22/16	47	28	387	A	mus81
11/22/16	47	28	388	A	mus81
11/22/16	47	28	389	A	mus81
11/22/16	47	28	390	A	mus81
11/22/16	47	28	391	B	mus81
11/22/16	47	28	392	A	mus81
11/22/16	47	28	393	B	mus81
11/22/16	47	28	394	A	mus81
11/22/16	47	28	395	A	mus81
11/22/16	47	28	396	A	mus81
11/22/16	47	28	397	B	mus81
11/22/16	47	28	398	A	mus81
11/22/16	47	28	399	A	mus81
11/22/16	47	28	400	B	mus81
11/22/16	47	28	401	C	mus81
11/22/16	47	28	402	A	mus81
11/22/16	47	28	403	A	mus81
11/22/16	47	28	404	A	mus81
11/22/16	47	28	405	A	mus81
11/22/16	47	28	406	B	mus81
11/22/16	47	28	407	B	mus81
11/22/16	47	28	408	A	mus81
11/22/16	47	28	409	A	mus81
11/22/16	47	28	410	A	mus81
11/22/16	47	28	411	A	mus81
11/22/16	47	28	412	B	mus81
11/22/16	47	28	413	A	mus81
11/22/16	47	28	414	A	mus81
11/22/16	47	28	415	A	mus81
11/22/16	47	28	416	A	mus81
11/22/16	47	28	417	A	mus81
11/22/16	47	28	418	A	mus81
11/22/16	47	28	419	A	mus81
11/22/16	47	28	420	A	mus81
11/22/16	47	28	421	B	mus81
11/22/16	47	28	422	A	mus81
11/22/16	47	28	423	A	mus81
11/22/16	47	28	424	A	mus81
11/22/16	47	28	425	A	mus81
11/22/16	47	28	426	B	mus81
11/22/16	47	28	427	B	mus81
11/22/16	47	28	428	A	mus81
11/22/16	47	28	429	A	mus81
11/22/16	47	28	430	A	mus81
11/22/16	47	28	431	C	mus81
11/22/16	47	28	432	B	mus81
11/22/16	47	28	433	A	mus81
11/22/16	47	28	434	A	mus81
11/22/16	47	28	435	A	mus81
11/22/16	47	28	436	A	mus81
11/22/16	47	28	437	A	mus81
11/22/16	47	28	438	A	mus81
11/22/16	47	28	439	A	mus81
11/22/16	47	28	440	A	mus81
11/22/16	47	28	441	A	mus81
11/22/16	47	28	442	A	mus81
11/22/16	47	28	443	A	mus81
11/22/16	47	28	444	B	mus81
11/22/16	47	28	445	A	mus81
11/22/16	47	28	446	B	mus81
11/22/16	47	28	447	B	mus81
11/22/16	47	28	448	A	mus81
11/22/16	47	28	449	A	mus81
11/22/16	47	28	450	A	mus81
11/22/16	47	28	451	A	mus81
11/22/16	47	28	452	A	mus81
11/22/16	47	28	453	D	mus81
11/22/16	47	28	454	B	mus81
11/22/16	47	28	455	A	mus81
11/22/16	47	28	456	A	mus81
11/22/16	47	28	457	A	mus81
11/22/16	47	28	458	B	mus81
11/22/16	47	28	459	A	mus81
11/22/16	47	28	460	A	mus81
11/22/16	47	28	461	A	mus81
11/22/16	47	28	462	A	mus81
11/22/16	47	28	463	A	mus81
11/22/16	47	28	464	B	mus81
11/22/16	47	28	465	A	mus81
11/22/16	47	28	466	B	mus81
11/22/16	47	28	467	C	mus81
11/22/16	47	28	468	A	mus81
11/22/16	47	28	469	A	mus81
11/22/16	47	28	470	A	mus81
11/22/16	47	28	471	A	mus81
11/22/16	47	28	472	B	mus81
11/22/16	47	28	473	A	mus81
11/22/16	47	28	474	A	mus81
11/22/16	47	28	475	A	mus81
11/22/16	47	28	476	A	mus81
11/22/16	47	28	477	B	mus81
11/22/16	47	28	478	B	mus81
11/22/16	47	28	479	A	mus81
11/22/16	47	28	480	A	mus81
11/22/16	47	28	481	A	mus81
11/22/16	47	28	482	A	mus81
11/22/16	47	28	483	A	mus81
11/22/16	47	28	484	A	mus81
11/22/16	47	28	485	B	mus81
11/22/16	47	28	486	A	mus81
11/22/16	47	28	487	A	mus81
11/22/16	47	28	488	A	mus81
11/22/16	47	28	489	B	mus81
11/22/16	47	28	490	A	mus81
11/22/16	47	28	491	A	mus81
11/22/16	47	28	492	B	mus81
11/22/16	47	28	493	A	mus81
11/22/16	47	28	494	B	mus81
11/22/16	47	28	495	A	mus81
11/22/16	47	28	496	A	mus81
11/22/16	47	28	497	A	mus81
11/22/16	47	28	498	A	mus81
11/22/16	47	28	499	B	mus81
11/22/16	47	28	500	B	mus81
11/22/16	47	28	501	A	mus81
11/22/16	47	28	502	A	mus81
11/22/16	47	28	503	A	mus81
11/22/16	47	28	504	A	mus81
11/22/16	47	28	505	B	mus81
11/22/16	47	28	506	B	mus81
11/22/16	47	28	507	A	mus81
11/22/16	47	28	508	A	mus81
11/22/16	47	28	509	A	mus81
11/22/16	47	28	510	A	mus81
11/22/16	47	28	511	A	mus81
11/22/16	47	28	512	A	mus81
11/22/16	47	28	513	A	mus81
11/22/16	47	28	514	A	mus81
11/22/16	47	28	515	A	mus81
11/22/16	47	28	516	B	mus81
11/22/16	47	28	517	A	mus81
11/22/16	47	28	518	B	mus81
11/22/16	47	28	519	A	mus81
11/22/16	47	28	520	B	mus81
11/22/16	47	28	521	A	mus81
11/22/16	47	28	522	A	mus81
11/22/16	47	28	523	A	mus81
11/22/16	47	28	524	B	mus81
11/22/16	47	28	525	A	mus81
11/22/16	47	28	526	B	mus81
11/22/16	47	28	527	A	mus81
11/22/16	47	28	528	A	mus81
11/22/16	47	28	529	A	mus81
11/22/16	47	28	530	A	mus81
11/22/16	47	28	531	B	mus81
11/22/16	47	28	532	A	mus81
11/22/16	47	28	533	A	mus81
11/22/16	47	28	534	A	mus81
11/22/16	47	28	535	B	mus81
11/22/16	47	28	536	B	mus81
11/22/16	47	28	537	A	mus81
11/22/16	47	28	538	A	mus81
11/22/16	47	28	539	A	mus81
11/22/16	47	28	540	A	mus81
11/22/16	47	28	541	B	mus81
11/22/16	47	28	542	B	mus81
11/22/16	47	28	543	B	mus81
11/22/16	47	28	544	A	mus81
11/22/16	47	28	545	B	mus81
11/22/16	47	28	546	A	mus81
11/22/16	47	28	547	A	mus81
11/22/16	47	28	548	A	mus81
11/22/16	47	28	549	A	mus81
11/22/16	47	28	550	A	mus81
11/22/16	47	28	551	B	mus81
11/22/16	47	28	552	A	mus81
11/22/16	47	28	553	B	mus81
11/22/16	47	28	554	A	mus81
11/22/16	47	28	555	B	mus81
11/22/16	47	28	556	A	mus81
11/22/16	47	28	557	A	mus81
11/22/16	47	28	558	B	mus81
11/22/16	47	28	559	A	mus81
11/22/16	47	28	560	A	mus81
11/22/16	47	28	561	A	mus81
11/22/16	47	28	562	A	mus81
11/22/16	47	28	563	A	mus81
11/22/16	47	28	564	B	mus81
11/22/16	47	28	565	A	mus81
11/22/16	47	28	566	A	mus81
11/22/16	47	28	567	B	mus81
11/22/16	47	28	568	A	mus81
11/22/16	47	28	569	A	mus81
11/22/16	47	28	570	A	mus81
11/22/16	47	28	571	A	mus81
11/22/16	47	28	572	A	mus81
11/22/16	47	28	573	A	mus81
11/22/16	47	28	574	A	mus81
11/22/16	47	28	575	B	mus81
11/22/16	47	28	576	A	mus81
11/22/16	47	28	577	A	mus81
11/22/16	47	28	578	A	mus81
11/22/16	47	28	579	A	mus81
11/22/16	47	28	580	H	mus81
11/22/16	47	28	581	A	mus81
11/22/16	47	28	582	A	mus81
11/22/16	47	28	583	A	mus81
11/22/16	47	28	584	A	mus81
11/22/16	47	28	585	A	mus81
11/22/16	47	28	586	B	mus81
11/22/16	47	28	587	B	mus81
11/22/16	47	28	588	A	mus81
11/22/16	47	28	589	A	mus81
11/22/16	47	28	590	A	mus81
11/22/16	47	28	591	A	mus81
11/22/16	47	28	592	A	mus81
11/22/16	47	28	593	A	mus81
11/22/16	47	28	594	A	mus81
11/22/16	47	28	595	A	mus81
11/22/16	47	28	596	A	mus81
11/22/16	47	28	597	A	mus81
11/22/16	47	28	598	B	mus81
11/22/16	47	28	599	A	mus81
11/22/16	47	28	600	A	mus81
11/21/16	49	20	1	A	mus81
11/21/16	77	20	1	A	mus81
11/21/16	77	20	2	A	mus81
11/21/16	77	20	3	A	mus81
11/21/16	77	20	4	A	mus81
11/21/16	77	20	5	A	mus81
11/21/16	77	20	6	C	mus81
11/21/16	77	20	7	B	mus81
11/21/16	77	20	8	A	mus81
11/21/16	77	20	9	A	mus81
11/21/16	77	20	10	A	mus81
11/21/16	77	20	11	A	mus81
11/21/16	77	20	12	A	mus81
11/21/16	77	20	13	A	mus81
11/21/16	77	20	14	A	mus81
11/21/16	77	20	15	A	mus81
11/21/16	77	20	16	A	mus81
11/21/16	77	20	17	A	mus81
11/21/16	77	20	18	B	mus81
11/21/16	77	20	19	B	mus81
11/21/16	77	20	20	A	mus81
11/21/16	77	20	21	A	mus81
11/21/16	77	20	22	A	mus81
11/21/16	77	20	23	A	mus81
11/21/16	77	20	24	A	mus81
11/21/16	77	20	25	A	mus81
11/21/16	77	20	26	A	mus81
11/21/16	77	20	27	A	mus81
11/21/16	77	20	28	A	mus81
11/21/16	77	20	29	A	mus81
11/21/16	77	20	30	A	mus81
11/21/16	77	20	31	A	mus81
11/21/16	77	20	32	A	mus81
11/21/16	77	20	33	A	mus81
11/21/16	77	20	34	A	mus81
11/21/16	77	20	35	A	mus81
11/21/16	77	20	36	A	mus81
11/21/16	77	20	37	A	mus81
11/21/16	77	20	38	A	mus81
11/21/16	77	20	39	A	mus81
11/21/16	77	20	40	C	mus81
11/21/16	77	20	41	F	mus81
11/21/16	77	20	42	B	mus81
11/21/16	77	20	43	A	mus81
11/21/16	77	20	44	A	mus81
11/21/16	77	20	45	A	mus81
11/21/16	77	20	46	A	mus81
11/21/16	77	20	47	B	mus81
11/21/16	77	20	48	C	mus81
11/21/16	77	20	49	A	mus81
11/21/16	77	20	50	A	mus81
11/21/16	77	20	51	A	mus81
11/21/16	77	20	52	A	mus81
11/21/16	77	20	53	A	mus81
11/21/16	77	20	54	A	mus81
11/21/16	77	20	55	A	mus81
11/21/16	77	20	56	C	mus81
11/21/16	77	20	57	A	mus81
11/21/16	77	20	58	C	mus81
11/21/16	77	20	59	A	mus81
11/21/16	77	20	60	A	mus81
11/21/16	77	20	61	B	mus81
11/21/16	77	20	62	B	mus81
11/21/16	77	20	63	A	mus81
11/21/16	77	20	64	A	mus81
11/21/16	77	20	65	A	mus81
11/21/16	77	20	66	A	mus81
11/21/16	77	20	67	A	mus81
11/21/16	77	20	68	A	mus81
11/21/16	77	20	69	C	mus81
11/21/16	77	20	70	A	mus81
11/21/16	77	20	71	A	mus81
11/21/16	77	20	72	A	mus81
11/21/16	77	20	73	A	mus81
11/21/16	77	20	74	A	mus81
11/21/16	77	20	75	B	mus81
11/21/16	77	20	76	A	mus81
11/21/16	77	20	77	A	mus81
11/21/16	77	20	78	A	mus81
11/21/16	77	20	79	A	mus81
11/21/16	77	20	80	A	mus81
11/21/16	77	20	81	A	mus81
11/21/16	77	20	82	A	mus81
11/21/16	77	20	83	A	mus81
11/21/16	77	20	84	A	mus81
11/21/16	77	20	85	C	mus81
11/21/16	77	20	86	A	mus81
11/21/16	77	20	87	A	mus81
11/21/16	77	20	88	A	mus81
11/21/16	77	20	89	A	mus81
11/21/16	77	20	90	A	mus81
11/21/16	77	20	91	A	mus81
11/21/16	77	20	92	I	mus81
11/21/16	77	20	93	A	mus81
11/21/16	77	20	94	A	mus81
11/21/16	77	20	95	A	mus81
11/21/16	77	20	96	A	mus81
11/21/16	77	20	97	A	mus81
11/21/16	77	20	98	C	mus81
11/21/16	77	20	99	C	mus81
11/21/16	77	20	100	A	mus81
11/21/16	77	20	101	C	mus81
11/21/16	77	20	102	A	mus81
11/21/16	77	20	103	A	mus81
11/21/16	77	20	104	A	mus81
11/21/16	77	20	105	B	mus81
11/21/16	77	20	106	A	mus81
11/21/16	77	20	107	C	mus81
11/21/16	77	20	108	C	mus81
11/21/16	77	20	109	C	mus81
11/21/16	77	20	110	A	mus81
11/21/16	77	20	111	A	mus81
11/21/16	77	20	112	A	mus81
11/21/16	77	20	113	A	mus81
11/21/16	77	20	114	A	mus81
11/21/16	77	20	115	A	mus81
11/21/16	77	20	116	A	mus81
11/21/16	77	20	117	A	mus81
11/21/16	77	20	118	A	mus81
11/21/16	77	20	119	A	mus81
11/21/16	77	20	120	C	mus81
11/21/16	77	20	121	A	mus81
11/21/16	77	20	122	B	mus81
11/21/16	77	20	123	A	mus81
11/21/16	77	20	124	B	mus81
11/21/16	77	20	125	A	mus81
11/21/16	77	20	126	A	mus81
11/21/16	77	20	127	A	mus81
11/21/16	77	20	128	A	mus81
11/21/16	77	20	129	B	mus81
11/21/16	77	20	130	A	mus81
11/21/16	77	20	131	A	mus81
11/21/16	77	20	132	H	mus81
11/21/16	77	20	133	B	mus81
11/21/16	77	20	134	A	mus81
11/21/16	77	20	135	A	mus81
11/21/16	77	20	136	A	mus81
11/21/16	77	20	137	A	mus81
11/21/16	77	20	138	A	mus81
11/21/16	77	20	139	A	mus81
11/21/16	77	20	140	A	mus81
11/21/16	77	20	141	A	mus81
11/21/16	77	20	142	A	mus81
11/21/16	77	20	143	A	mus81
11/21/16	77	20	144	B	mus81
11/21/16	77	20	145	C	mus81
11/21/16	77	20	146	B	mus81
11/21/16	77	20	147	C	mus81
11/21/16	77	20	148	A	mus81
11/21/16	77	20	149	A	mus81
11/21/16	77	20	150	B	mus81
11/21/16	77	20	151	A	mus81
11/21/16	77	20	152	C	mus81
11/21/16	77	20	153	A	mus81
11/21/16	77	20	154	A	mus81
11/21/16	77	20	155	A	mus81
11/21/16	77	20	156	A	mus81
11/21/16	77	20	157	A	mus81
11/21/16	77	20	158	A	mus81
11/21/16	77	20	159	A	mus81
11/21/16	77	20	160	A	mus81
11/21/16	77	20	161	A	mus81
11/21/16	77	20	162	A	mus81
11/21/16	77	20	163	A	mus81
11/21/16	77	20	164	A	mus81
11/21/16	77	20	165	A	mus81
11/21/16	77	20	166	A	mus81
11/21/16	77	20	167	A	mus81
11/21/16	77	20	168	A	mus81
11/21/16	77	20	169	A	mus81
11/21/16	77	20	170	A	mus81
11/21/16	77	20	171	A	mus81
11/21/16	77	20	172	A	mus81
11/21/16	77	20	173	A	mus81
11/21/16	77	20	174	B	mus81
11/21/16	77	20	175	A	mus81
11/21/16	77	20	176	A	mus81
11/21/16	77	20	177	A	mus81
11/21/16	77	20	178	A	mus81
11/21/16	77	20	179	B	mus81
11/21/16	77	20	180	A	mus81
11/21/16	77	20	181	B	mus81
11/21/16	77	20	182	A	mus81
11/21/16	77	20	183	A	mus81
11/21/16	77	20	184	A	mus81
11/21/16	77	20	185	A	mus81
11/21/16	77	20	186	A	mus81
11/21/16	77	20	187	A	mus81
11/21/16	77	20	188	A	mus81
11/21/16	77	20	189	A	mus81
11/21/16	77	20	190	A	mus81
11/21/16	77	20	191	A	mus81
11/21/16	77	20	192	C	mus81
11/21/16	77	20	193	B	mus81
11/21/16	77	20	194	B	mus81
11/21/16	77	20	195	B	mus81
11/21/16	77	20	196	A	mus81
11/21/16	77	20	197	A	mus81
11/21/16	77	20	198	B	mus81
11/21/16	77	20	199	B	mus81
11/21/16	77	20	200	C	mus81
11/21/16	77	20	201	A	mus81
11/21/16	77	20	202	B	mus81
11/21/16	77	20	203	A	mus81
11/21/16	77	20	204	A	mus81
11/21/16	77	20	205	C	mus81
11/21/16	77	20	206	A	mus81
11/21/16	77	20	207	A	mus81
11/21/16	77	20	208	A	mus81
11/21/16	77	20	209	A	mus81
11/21/16	77	20	210	A	mus81
11/21/16	77	20	211	A	mus81
11/21/16	77	20	212	B	mus81
11/21/16	77	20	213	A	mus81
11/21/16	77	20	214	A	mus81
11/21/16	77	20	215	A	mus81
11/21/16	77	20	216	A	mus81
11/21/16	77	20	217	A	mus81
11/21/16	77	20	218	A	mus81
11/21/16	77	20	219	A	mus81
11/21/16	77	20	220	A	mus81
11/21/16	77	20	221	A	mus81
11/21/16	77	20	222	A	mus81
11/21/16	77	20	223	A	mus81
11/21/16	77	20	224	A	mus81
11/21/16	77	20	225	A	mus81
11/21/16	77	20	226	A	mus81
11/21/16	77	20	227	A	mus81
11/21/16	77	20	228	A	mus81
11/21/16	77	20	229	A	mus81
11/21/16	77	20	230	A	mus81
11/21/16	77	20	231	A	mus81
11/21/16	77	20	232	A	mus81
11/21/16	77	20	233	A	mus81
11/21/16	77	20	234	A	mus81
11/21/16	77	20	235	A	mus81
11/21/16	77	20	236	A	mus81
11/21/16	77	20	237	A	mus81
11/21/16	77	20	238	A	mus81
11/21/16	77	20	239	A	mus81
11/21/16	77	20	240	B	mus81
11/21/16	77	20	241	C	mus81
11/21/16	77	20	242	B	mus81
11/21/16	77	20	243	A	mus81
11/21/16	77	20	244	B	mus81
11/21/16	77	20	245	B	mus81
11/21/16	77	20	246	B	mus81
11/21/16	77	20	247	A	mus81
11/21/16	77	20	248	C	mus81
11/21/16	77	20	249	B	mus81
11/21/16	77	20	250	B	mus81
11/21/16	77	20	251	A	mus81
11/21/16	77	20	252	A	mus81
11/21/16	77	20	253	A	mus81
11/21/16	77	20	254	A	mus81
11/21/16	77	20	255	A	mus81
11/21/16	77	20	256	A	mus81
11/21/16	77	20	257	A	mus81
11/21/16	77	20	258	A	mus81
11/21/16	77	20	259	A	mus81
11/21/16	77	20	260	B	mus81
11/21/16	77	20	261	B	mus81
11/21/16	77	20	262	A	mus81
11/21/16	77	20	263	A	mus81
11/21/16	77	20	264	A	mus81
11/21/16	77	20	265	A	mus81
11/21/16	77	20	266	B	mus81
11/21/16	77	20	267	A	mus81
11/21/16	77	20	268	A	mus81
11/21/16	77	20	269	A	mus81
11/21/16	77	20	270	A	mus81
11/21/16	77	20	271	A	mus81
11/21/16	77	20	272	A	mus81
11/21/16	77	20	273	A	mus81
11/21/16	77	20	274	A	mus81
11/21/16	77	20	275	A	mus81
11/21/16	77	20	276	A	mus81
11/21/16	77	20	277	C	mus81
11/21/16	77	20	278	A	mus81
11/21/16	77	20	279	A	mus81
11/21/16	77	20	280	A	mus81
11/21/16	77	20	281	A	mus81
11/21/16	77	20	282	A	mus81
11/21/16	77	20	283	A	mus81
11/21/16	77	20	284	A	mus81
11/21/16	77	20	285	A	mus81
11/21/16	77	20	286	A	mus81
11/21/16	77	20	287	A	mus81
11/21/16	77	20	288	A	mus81
11/21/16	77	20	289	B	mus81
11/21/16	77	20	290	B	mus81
11/21/16	77	20	291	A	mus81
11/21/16	77	20	292	C	mus81
11/21/16	77	20	293	A	mus81
11/21/16	77	20	294	A	mus81
11/21/16	77	20	295	A	mus81
11/21/16	77	20	296	A	mus81
11/21/16	77	20	297	B	mus81
11/21/16	77	20	298	A	mus81
11/21/16	77	20	299	A	mus81
11/21/16	77	20	300	B	mus81
11/21/16	77	20	301	A	mus81
11/21/16	77	20	302	A	mus81
11/21/16	77	20	303	A	mus81
11/21/16	77	20	304	A	mus81
11/21/16	77	20	305	A	mus81
11/21/16	77	20	306	B	mus81
11/21/16	77	20	307	A	mus81
11/21/16	77	20	308	A	mus81
11/21/16	77	20	309	A	mus81
11/21/16	77	20	310	A	mus81
11/21/16	77	20	311	A	mus81
11/21/16	77	20	312	A	mus81
11/21/16	77	20	313	A	mus81
11/21/16	77	20	314	C	mus81
11/21/16	77	20	315	A	mus81
11/21/16	77	20	316	A	mus81
11/21/16	77	20	317	A	mus81
11/21/16	77	20	318	A	mus81
11/21/16	77	20	319	A	mus81
11/21/16	77	20	320	A	mus81
11/21/16	77	20	321	A	mus81
11/21/16	77	20	322	A	mus81
11/21/16	77	20	323	A	mus81
11/21/16	77	20	324	A	mus81
11/21/16	77	20	325	A	mus81
11/21/16	77	20	326	B	mus81
11/21/16	77	20	327	C	mus81
11/21/16	77	20	328	A	mus81
11/21/16	77	20	329	A	mus81
11/21/16	77	20	330	C	mus81
11/21/16	77	20	331	C	mus81
11/21/16	77	20	332	B	mus81
11/21/16	77	20	333	A	mus81
11/21/16	77	20	334	A	mus81
11/21/16	77	20	335	A	mus81
11/21/16	77	20	336	A	mus81
11/21/16	77	20	337	A	mus81
11/21/16	77	20	338	A	mus81
11/21/16	77	20	339	A	mus81
11/21/16	77	20	340	A	mus81
11/21/16	77	20	341	A	mus81
11/21/16	77	20	342	A	mus81
11/21/16	77	20	343	A	mus81
11/21/16	77	20	344	A	mus81
11/21/16	77	20	345	A	mus81
11/21/16	77	20	346	A	mus81
11/21/16	77	20	347	A	mus81
11/21/16	77	20	348	C	mus81
11/21/16	77	20	349	A	mus81
11/21/16	77	20	350	A	mus81
11/21/16	77	20	351	A	mus81
11/21/16	77	20	352	A	mus81
11/21/16	77	20	353	A	mus81
11/21/16	77	20	354	C	mus81
11/21/16	77	20	355	A	mus81
11/21/16	77	20	356	A	mus81
11/21/16	77	20	357	A	mus81
11/21/16	77	20	358	B	mus81
11/21/16	77	20	359	C	mus81
11/21/16	77	20	360	B	mus81
11/21/16	77	20	361	A	mus81
11/21/16	77	20	362	A	mus81
11/21/16	77	20	363	A	mus81
11/21/16	77	20	364	A	mus81
11/21/16	77	20	365	A	mus81
11/21/16	77	20	366	B	mus81
11/21/16	77	20	367	B	mus81
11/21/16	77	20	368	C	mus81
11/21/16	77	20	369	B	mus81
11/21/16	77	20	370	A	mus81
11/21/16	77	20	371	A	mus81
11/21/16	77	20	372	A	mus81
11/21/16	77	20	373	A	mus81
11/21/16	77	20	374	A	mus81
11/21/16	77	20	375	A	mus81
11/21/16	77	20	376	A	mus81
11/21/16	77	20	377	C	mus81
11/21/16	77	20	378	A	mus81
11/21/16	77	20	379	A	mus81
11/21/16	77	20	380	C	mus81
11/21/16	77	20	381	A	mus81
11/21/16	77	20	382	C	mus81
11/21/16	77	20	383	A	mus81
11/21/16	77	20	384	A	mus81
11/21/16	77	20	385	C	mus81
11/21/16	77	20	386	B	mus81
11/21/16	77	20	387	A	mus81
11/21/16	77	20	388	B	mus81
11/21/16	77	20	389	A	mus81
11/21/16	77	20	390	A	mus81
11/21/16	77	20	391	A	mus81
11/21/16	77	20	392	A	mus81
11/21/16	77	20	393	B	mus81
11/21/16	77	20	394	A	mus81
11/21/16	77	20	395	A	mus81
11/21/16	77	20	396	A	mus81
11/21/16	77	20	397	A	mus81
11/21/16	77	20	398	C	mus81
11/21/16	77	20	399	A	mus81
11/21/16	77	20	400	A	mus81
11/21/16	77	20	401	A	mus81
11/21/16	77	20	402	A	mus81
11/21/16	77	20	403	A	mus81
11/21/16	77	20	404	A	mus81
11/21/16	77	20	405	B	mus81
11/21/16	77	20	406	A	mus81
11/21/16	77	20	407	A	mus81
11/21/16	77	20	408	A	mus81
11/21/16	77	20	409	A	mus81
11/21/16	77	20	410	A	mus81
11/21/16	77	20	411	A	mus81
11/21/16	77	20	412	A	mus81
11/21/16	77	20	413	A	mus81
11/21/16	77	20	414	A	mus81
11/21/16	77	20	415	A	mus81
11/21/16	77	20	416	B	mus81
11/21/16	77	20	417	A	mus81
11/21/16	77	20	418	C	mus81
11/21/16	77	20	419	C	mus81
11/21/16	77	20	420	A	mus81
11/21/16	77	20	421	B	mus81
11/21/16	77	20	422	B	mus81
11/21/16	77	20	423	C	mus81
11/21/16	77	20	424	A	mus81
11/21/16	77	20	425	A	mus81
11/21/16	77	20	426	A	mus81
11/21/16	77	20	427	B	mus81
11/21/16	77	20	428	A	mus81
11/21/16	77	20	429	C	mus81
11/21/16	77	20	430	C	mus81
11/21/16	77	20	431	C	mus81
11/21/16	77	20	432	B	mus81
11/21/16	77	20	433	A	mus81
11/21/16	77	20	434	A	mus81
11/21/16	77	20	435	A	mus81
11/21/16	77	20	436	A	mus81
11/21/16	77	20	437	A	mus81
11/21/16	77	20	438	B	mus81
11/21/16	77	20	439	A	mus81
11/21/16	77	20	440	A	mus81
11/21/16	77	20	441	A	mus81
11/21/16	77	20	442	A	mus81
11/21/16	77	20	443	A	mus81
11/21/16	77	20	444	A	mus81
11/21/16	77	20	445	A	mus81
11/21/16	77	20	446	A	mus81
11/21/16	77	20	447	A	mus81
11/21/16	77	20	448	A	mus81
11/21/16	77	20	449	A	mus81
11/21/16	77	20	450	B	mus81
11/21/16	77	20	451	A	mus81
11/21/16	77	20	452	A	mus81
11/21/16	77	20	453	A	mus81
11/21/16	77	20	454	C	mus81
11/21/16	77	20	455	B	mus81
11/21/16	77	20	456	A	mus81
11/21/16	77	20	457	B	mus81
11/21/16	77	20	458	C	mus81
11/21/16	77	20	459	A	mus81
11/21/16	77	20	460	A	mus81
11/21/16	77	20	461	A	mus81
11/21/16	77	20	462	A	mus81
11/21/16	77	20	463	A	mus81
11/21/16	77	20	464	C	mus81
11/21/16	77	20	465	B	mus81
11/21/16	77	20	466	A	mus81
11/21/16	77	20	467	A	mus81
11/21/16	77	20	468	A	mus81
11/21/16	77	20	469	B	mus81
11/21/16	77	20	470	A	mus81
11/21/16	77	20	471	A	mus81
11/21/16	77	20	472	B	mus81
11/21/16	77	20	473	A	mus81
11/21/16	77	20	474	A	mus81
11/21/16	77	20	475	B	mus81
11/21/16	77	20	476	A	mus81
11/21/16	77	20	477	A	mus81
11/21/16	77	20	478	B	mus81
11/21/16	77	20	479	C	mus81
11/21/16	77	20	480	A	mus81
11/21/16	77	20	481	A	mus81
11/21/16	77	20	482	A	mus81
11/21/16	77	20	483	A	mus81
11/21/16	77	20	484	C	mus81
11/21/16	77	20	485	A	mus81
11/21/16	77	20	486	A	mus81
11/21/16	77	20	487	B	mus81
11/21/16	77	20	488	C	mus81
11/21/16	77	20	489	A	mus81
11/21/16	77	20	490	A	mus81
11/21/16	77	20	491	A	mus81
11/21/16	77	20	492	A	mus81
11/21/16	77	20	493	A	mus81
11/21/16	77	20	494	B	mus81
11/21/16	77	20	495	C	mus81
11/21/16	77	20	496	A	mus81
11/21/16	77	20	497	A	mus81
11/21/16	77	20	498	A	mus81
11/21/16	77	20	499	A	mus81
11/21/16	77	20	500	A	mus81
11/21/16	77	20	501	B	mus81
11/21/16	77	20	502	B	mus81
11/21/16	77	20	503	A	mus81
11/21/16	77	20	504	B	mus81
11/21/16	77	20	505	A	mus81
11/21/16	77	20	506	A	mus81
11/21/16	77	20	507	A	mus81
11/21/16	77	20	508	A	mus81
11/21/16	77	20	509	A	mus81
11/21/16	77	20	510	A	mus81
11/21/16	77	20	511	A	mus81
11/21/16	77	20	512	A	mus81
11/21/16	77	20	513	C	mus81
11/21/16	77	20	514	A	mus81
11/21/16	77	20	515	A	mus81
11/21/16	77	20	516	A	mus81
11/21/16	77	20	517	A	mus81
11/21/16	77	20	518	A	mus81
11/21/16	77	20	519	A	mus81
11/21/16	77	20	520	A	mus81
11/21/16	77	20	521	A	mus81
11/21/16	77	20	522	A	mus81
11/21/16	77	20	523	A	mus81
11/21/16	77	20	524	C	mus81
11/21/16	77	20	525	A	mus81
11/21/16	77	20	526	A	mus81
11/21/16	77	20	527	A	mus81
11/21/16	77	20	528	A	mus81
11/21/16	77	20	529	B	mus81
11/21/16	77	20	530	C	mus81
11/21/16	77	20	531	A	mus81
11/21/16	77	20	532	A	mus81
11/21/16	77	20	533	A	mus81
11/21/16	77	20	534	A	mus81
11/21/16	77	20	535	B	mus81
11/21/16	77	20	536	A	mus81
11/21/16	77	20	537	A	mus81
11/21/16	77	20	538	A	mus81
11/21/16	77	20	539	A	mus81
11/21/16	77	20	540	A	mus81
11/21/16	77	20	541	B	mus81
11/21/16	77	20	542	C	mus81
11/21/16	77	20	543	A	mus81
11/21/16	77	20	544	A	mus81
11/21/16	77	20	545	A	mus81
11/21/16	77	20	546	A	mus81
11/21/16	77	20	547	A	mus81
11/21/16	77	20	548	A	mus81
11/21/16	77	20	549	A	mus81
11/21/16	77	20	550	A	mus81
11/21/16	77	20	551	A	mus81
11/21/16	77	20	552	A	mus81
11/21/16	77	20	553	A	mus81
11/21/16	77	20	554	B	mus81
11/21/16	77	20	555	A	mus81
11/21/16	77	20	556	C	mus81
11/21/16	77	20	557	A	mus81
11/21/16	77	20	558	A	mus81
11/21/16	77	20	559	A	mus81
11/21/16	77	20	560	B	mus81
11/21/16	77	20	561	A	mus81
11/21/16	77	20	562	A	mus81
11/21/16	77	20	563	A	mus81
11/21/16	77	20	564	A	mus81
11/21/16	77	20	565	A	mus81
11/21/16	77	20	566	A	mus81
11/21/16	77	20	567	B	mus81
11/21/16	77	20	568	B	mus81
11/21/16	77	20	569	A	mus81
11/21/16	77	20	570	A	mus81
11/21/16	77	20	571	A	mus81
11/21/16	77	20	572	A	mus81
11/21/16	77	20	573	A	mus81
11/21/16	77	20	574	A	mus81
11/21/16	77	20	575	A	mus81
11/21/16	77	20	576	C	mus81
11/21/16	77	20	577	B	mus81
11/21/16	77	20	578	C	mus81
11/21/16	77	20	579	A	mus81
11/21/16	77	20	580	A	mus81
11/21/16	77	20	581	A	mus81
11/21/16	77	20	582	A	mus81
11/21/16	77	20	583	A	mus81
11/21/16	77	20	584	A	mus81
11/21/16	77	20	585	A	mus81
11/21/16	77	20	586	A	mus81
11/21/16	77	20	587	A	mus81
11/21/16	77	20	588	A	mus81
11/21/16	77	20	589	A	mus81
11/21/16	77	20	590	A	mus81
11/21/16	77	20	591	A	mus81
11/21/16	77	20	592	A	mus81
11/21/16	77	20	593	A	mus81
11/21/16	77	20	594	A	mus81
11/21/16	77	20	595	A	mus81
11/21/16	77	20	596	A	mus81
11/21/16	77	20	597	C	mus81
11/21/16	77	20	598	A	mus81
11/21/16	77	20	599	A	mus81
11/21/16	77	20	600	A	mus81
11/21/16	77	20	601	A	mus81
11/21/16	77	20	602	C	mus81
11/21/16	77	20	603	A	mus81
11/21/16	77	20	604	A	mus81
11/21/16	77	20	605	A	mus81
11/21/16	77	20	606	B	mus81
11/21/16	77	20	607	A	mus81
11/21/16	77	20	608	A	mus81
11/21/16	77	20	609	A	mus81
11/21/16	77	20	610	A	mus81
11/21/16	77	20	611	A	mus81
11/21/16	77	20	612	A	mus81
11/21/16	77	20	613	A	mus81
11/21/16	77	20	614	A	mus81
11/21/16	77	20	615	A	mus81
11/21/16	77	20	616	B	mus81
11/21/16	77	20	617	B	mus81
11/21/16	77	20	618	B	mus81
11/21/16	77	20	619	A	mus81
11/21/16	77	20	620	C	mus81
11/21/16	77	20	621	A	mus81
11/21/16	77	20	622	A	mus81
11/21/16	77	20	623	A	mus81
11/21/16	77	20	624	A	mus81
11/21/16	77	20	625	A	mus81
11/21/16	77	20	626	A	mus81
11/21/16	77	20	627	A	mus81
11/21/16	77	20	628	B	mus81
11/21/16	77	20	629	A	mus81
11/21/16	77	20	630	A	mus81
11/21/16	77	20	631	B	mus81
11/21/16	77	20	632	A	mus81
11/21/16	77	20	633	C	mus81
11/21/16	77	20	634	A	mus81
11/21/16	77	20	635	A	mus81
11/21/16	77	20	636	B	mus81
11/21/16	77	20	637	A	mus81
11/21/16	77	20	638	A	mus81
11/21/16	77	20	639	B	mus81
11/22/16	90	28	1	A	mus81
11/22/16	90	28	2	A	mus81
11/22/16	90	28	3	A	mus81
11/22/16	90	28	4	B	mus81
11/22/16	90	28	5	B	mus81
11/22/16	90	28	6	A	mus81
11/22/16	90	28	7	A	mus81
11/22/16	90	28	8	A	mus81
11/22/16	90	28	9	C	mus81
11/22/16	90	28	10	B	mus81
11/22/16	90	28	11	A	mus81
11/22/16	90	28	12	A	mus81
11/22/16	90	28	13	A	mus81
11/22/16	90	28	14	A	mus81
11/22/16	90	28	15	A	mus81
11/22/16	90	28	16	B	mus81
11/22/16	90	28	17	A	mus81
11/22/16	90	28	18	B	mus81
11/22/16	90	28	19	A	mus81
11/22/16	90	28	20	A	mus81
11/22/16	90	28	21	A	mus81
11/22/16	90	28	22	A	mus81
11/22/16	90	28	23	A	mus81
11/22/16	90	28	24	A	mus81
11/22/16	90	28	25	A	mus81
11/22/16	90	28	26	C	mus81
11/22/16	90	28	27	B	mus81
11/22/16	90	28	28	B	mus81
11/22/16	90	28	29	A	mus81
11/22/16	90	28	30	A	mus81
11/22/16	90	28	31	A	mus81
11/22/16	90	28	32	A	mus81
11/22/16	90	28	33	C	mus81
11/22/16	90	28	34	A	mus81
11/22/16	90	28	35	A	mus81
11/22/16	90	28	36	A	mus81
11/22/16	90	28	37	B	mus81
11/22/16	90	28	38	A	mus81
11/22/16	90	28	39	A	mus81
11/22/16	90	28	40	A	mus81
11/22/16	90	28	41	A	mus81
11/22/16	90	28	42	B	mus81
11/22/16	90	28	43	A	mus81
11/22/16	90	28	44	B	mus81
11/22/16	90	28	45	A	mus81
11/22/16	90	28	46	A	mus81
11/22/16	90	28	47	A	mus81
11/22/16	90	28	48	B	mus81
11/22/16	90	28	49	A	mus81
11/22/16	90	28	50	A	mus81
11/22/16	90	28	51	A	mus81
11/22/16	90	28	52	A	mus81
11/22/16	90	28	53	A	mus81
11/22/16	90	28	54	B	mus81
11/22/16	90	28	55	B	mus81
11/22/16	90	28	56	A	mus81
11/22/16	90	28	57	A	mus81
11/22/16	90	28	58	A	mus81
11/22/16	90	28	59	A	mus81
11/22/16	90	28	60	A	mus81
11/22/16	90	28	61	A	mus81
11/22/16	90	28	62	A	mus81
11/22/16	90	28	63	C	mus81
11/22/16	90	28	64	B	mus81
11/22/16	90	28	65	B	mus81
11/22/16	90	28	66	B	mus81
11/22/16	90	28	67	B	mus81
11/22/16	90	28	68	B	mus81
11/22/16	90	28	69	A	mus81
11/22/16	90	28	70	A	mus81
11/22/16	90	28	71	A	mus81
11/22/16	90	28	72	A	mus81
11/22/16	90	28	73	A	mus81
11/22/16	90	28	74	A	mus81
11/22/16	90	28	75	B	mus81
11/22/16	90	28	76	B	mus81
11/22/16	90	28	77	A	mus81
11/22/16	90	28	78	A	mus81
11/22/16	90	28	79	A	mus81
11/22/16	90	28	80	A	mus81
11/22/16	90	28	81	A	mus81
11/22/16	90	28	82	B	mus81
11/22/16	90	28	83	A	mus81
11/22/16	90	28	84	B	mus81
11/22/16	90	28	85	B	mus81
11/22/16	90	28	86	B	mus81
11/22/16	90	28	87	B	mus81
11/22/16	90	28	88	C	mus81
11/22/16	90	28	89	A	mus81
11/22/16	90	28	90	A	mus81
11/22/16	90	28	91	B	mus81
11/22/16	90	28	92	A	mus81
11/22/16	90	28	93	A	mus81
11/22/16	90	28	94	A	mus81
11/22/16	90	28	95	B	mus81
11/22/16	90	28	96	B	mus81
11/22/16	90	28	97	A	mus81
11/22/16	90	28	98	A	mus81
11/22/16	90	28	99	A	mus81
11/22/16	90	28	100	A	mus81
11/22/16	90	28	101	A	mus81
11/22/16	90	28	102	B	mus81
11/22/16	90	28	103	A	mus81
11/22/16	90	28	104	A	mus81
11/22/16	90	28	105	A	mus81
11/22/16	90	28	106	A	mus81
11/22/16	90	28	107	A	mus81
11/22/16	90	28	108	A	mus81
11/22/16	90	28	109	A	mus81
11/22/16	90	28	110	A	mus81
11/22/16	90	28	111	B	mus81
11/22/16	90	28	112	B	mus81
11/22/16	90	28	113	B	mus81
11/22/16	90	28	114	A	mus81
11/22/16	90	28	115	A	mus81
11/22/16	90	28	116	A	mus81
11/22/16	90	28	117	A	mus81
11/22/16	90	28	118	A	mus81
11/22/16	90	28	119	A	mus81
11/22/16	90	28	120	A	mus81
11/22/16	90	28	121	A	mus81
11/22/16	90	28	122	A	mus81
11/22/16	90	28	123	A	mus81
11/22/16	90	28	124	A	mus81
11/22/16	90	28	125	B	mus81
11/22/16	90	28	126	B	mus81
11/22/16	90	28	127	A	mus81
11/22/16	90	28	128	A	mus81
11/22/16	90	28	129	A	mus81
11/22/16	90	28	130	A	mus81
11/22/16	90	28	131	A	mus81
11/22/16	90	28	132	A	mus81
11/22/16	90	28	133	A	mus81
11/22/16	90	28	134	A	mus81
11/22/16	90	28	135	A	mus81
11/22/16	90	28	136	A	mus81
11/22/16	90	28	137	A	mus81
11/22/16	90	28	138	A	mus81
11/22/16	90	28	139	B	mus81
11/22/16	90	28	140	A	mus81
11/22/16	90	28	141	A	mus81
11/22/16	90	28	142	A	mus81
11/22/16	90	28	143	A	mus81
11/22/16	90	28	144	B	mus81
11/22/16	90	28	145	A	mus81
11/22/16	90	28	146	A	mus81
11/22/16	90	28	147	A	mus81
11/22/16	90	28	148	A	mus81
11/22/16	90	28	149	B	mus81
11/22/16	90	28	150	A	mus81
11/22/16	90	28	151	A	mus81
11/22/16	90	28	152	A	mus81
11/22/16	90	28	153	A	mus81
11/22/16	90	28	154	A	mus81
11/22/16	90	28	155	A	mus81
11/22/16	90	28	156	B	mus81
11/22/16	90	28	157	B	mus81
11/22/16	90	28	158	A	mus81
11/22/16	90	28	159	C	mus81
11/22/16	90	28	160	A	mus81
11/22/16	90	28	161	A	mus81
11/22/16	90	28	162	H	mus81
11/22/16	90	28	163	A	mus81
11/22/16	90	28	164	A	mus81
11/22/16	90	28	165	B	mus81
11/22/16	90	28	166	B	mus81
11/22/16	90	28	167	A	mus81
11/22/16	90	28	168	A	mus81
11/22/16	90	28	169	A	mus81
11/22/16	90	28	170	A	mus81
11/22/16	90	28	171	A	mus81
11/22/16	90	28	172	A	mus81
11/22/16	90	28	173	A	mus81
11/22/16	90	28	174	A	mus81
11/22/16	90	28	175	A	mus81
11/22/16	90	28	176	B	mus81
11/22/16	90	28	177	A	mus81
11/22/16	90	28	178	A	mus81
11/22/16	90	28	179	A	mus81
11/22/16	90	28	180	A	mus81
11/22/16	90	28	181	A	mus81
11/22/16	90	28	182	A	mus81
11/22/16	90	28	183	B	mus81
11/22/16	90	28	184	C	mus81
11/22/16	90	28	185	B	mus81
11/22/16	90	28	186	C	mus81
11/22/16	90	28	187	A	mus81
11/22/16	90	28	188	A	mus81
11/22/16	90	28	189	A	mus81
11/22/16	90	28	190	A	mus81
11/22/16	90	28	191	A	mus81
11/22/16	90	28	192	A	mus81
11/22/16	90	28	193	A	mus81
11/22/16	90	28	194	A	mus81
11/22/16	90	28	195	B	mus81
11/22/16	90	28	196	C	mus81
11/22/16	90	28	197	A	mus81
11/22/16	90	28	198	B	mus81
11/22/16	90	28	199	A	mus81
11/22/16	90	28	200	A	mus81
11/22/16	90	28	201	A	mus81
11/22/16	90	28	202	A	mus81
11/22/16	90	28	203	B	mus81
11/22/16	90	28	204	A	mus81
11/22/16	90	28	205	B	mus81
11/22/16	90	28	206	B	mus81
11/22/16	90	28	207	A	mus81
11/22/16	90	28	208	A	mus81
11/22/16	90	28	209	B	mus81
11/22/16	90	28	210	A	mus81
11/22/16	90	28	211	A	mus81
11/22/16	90	28	212	D	mus81
11/22/16	90	28	213	A	mus81
11/22/16	90	28	214	A	mus81
11/22/16	90	28	215	B	mus81
11/22/16	90	28	216	A	mus81
11/22/16	90	28	217	A	mus81
11/22/16	90	28	218	A	mus81
11/22/16	90	28	219	A	mus81
11/22/16	90	28	220	A	mus81
11/22/16	90	28	221	A	mus81
11/22/16	90	28	222	B	mus81
11/22/16	90	28	223	E	mus81
11/22/16	90	28	224	B	mus81
11/22/16	90	28	225	A	mus81
11/22/16	90	28	226	B	mus81
11/22/16	90	28	227	A	mus81
11/22/16	90	28	228	A	mus81
11/22/16	90	28	229	A	mus81
11/22/16	90	28	230	A	mus81
11/22/16	90	28	231	B	mus81
11/22/16	90	28	232	C	mus81
11/22/16	90	28	233	A	mus81
11/22/16	90	28	234	C	mus81
11/22/16	90	28	235	A	mus81
11/22/16	90	28	236	B	mus81
11/22/16	90	28	237	C	mus81
11/22/16	90	28	238	B	mus81
11/22/16	90	28	239	C	mus81
11/22/16	90	28	240	B	mus81
11/22/16	90	28	241	A	mus81
11/22/16	90	28	242	A	mus81
11/22/16	90	28	243	B	mus81
11/22/16	90	28	244	A	mus81
11/22/16	90	28	245	A	mus81
11/22/16	90	28	246	A	mus81
11/22/16	90	28	247	B	mus81
11/22/16	90	28	248	B	mus81
11/22/16	90	28	249	B	mus81
11/22/16	90	28	250	A	mus81
11/22/16	90	28	251	A	mus81
11/22/16	90	28	252	A	mus81
11/22/16	90	28	253	A	mus81
11/22/16	90	28	254	A	mus81
11/22/16	90	28	255	A	mus81
11/22/16	90	28	256	A	mus81
11/22/16	90	28	257	B	mus81
11/22/16	90	28	258	A	mus81
11/22/16	90	28	259	A	mus81
11/22/16	90	28	260	A	mus81
11/22/16	90	28	261	A	mus81
11/22/16	90	28	262	B	mus81
11/22/16	90	28	263	A	mus81
11/22/16	90	28	264	A	mus81
11/22/16	90	28	265	A	mus81
11/22/16	90	28	266	A	mus81
11/22/16	90	28	267	A	mus81
11/22/16	90	28	268	B	mus81
11/22/16	90	28	269	B	mus81
11/22/16	90	28	270	A	mus81
11/22/16	90	28	271	A	mus81
11/22/16	90	28	272	A	mus81
11/22/16	90	28	273	A	mus81
11/22/16	90	28	274	A	mus81
11/22/16	90	28	275	A	mus81
11/22/16	90	28	276	A	mus81
11/22/16	90	28	277	A	mus81
11/22/16	90	28	278	A	mus81
11/22/16	90	28	279	C	mus81
11/22/16	90	28	280	A	mus81
11/22/16	90	28	281	A	mus81
11/22/16	90	28	282	A	mus81
11/22/16	90	28	283	B	mus81
11/22/16	90	28	284	B	mus81
11/22/16	90	28	285	A	mus81
11/22/16	90	28	286	B	mus81
11/22/16	90	28	287	A	mus81
11/22/16	90	28	288	A	mus81
11/22/16	90	28	289	A	mus81
11/22/16	90	28	290	A	mus81
11/22/16	90	28	291	A	mus81
11/22/16	90	28	292	A	mus81
11/22/16	90	28	293	A	mus81
11/22/16	90	28	294	A	mus81
11/22/16	90	28	295	A	mus81
[truncated: 10,208 more rows]
