# Supplementary material for: Elevated temperature increases meiotic crossover frequency via the interfering (Type I) pathway in Arabidopsis thaliana
Source: PLoS Genet. 2018 May 17;14(5):e1007384. doi: 10.1371/journal.pgen.1007384 (PMC5976207; doi:10.1371/journal.pgen.1007384)
Supplement: S6 Table — (XLSX) [file pgen.1007384.s007.xlsx]

## Sheet: RAD51
Table S6. RAD51 foci counts for WT, msh4, and mus81 plants.
Genotype	Temperature (˚C)	Count	Locus
WT	20	191	RAD51
WT	20	160	RAD51
WT	20	187	RAD51
WT	20	190	RAD51
WT	20	202	RAD51
WT	20	148	RAD51
WT	20	152	RAD51
WT	20	148	RAD51
WT	20	153	RAD51
WT	20	173	RAD51
WT	20	177	RAD51
WT	20	182	RAD51
WT	20	164	RAD51
WT	20	188	RAD51
WT	20	179	RAD51
WT	20	161	RAD51
WT	20	199	RAD51
WT	20	210	RAD51
WT	20	178	RAD51
WT	20	193	RAD51
WT	20	185	RAD51
WT	20	207	RAD51
WT	20	190	RAD51
WT	20	214	RAD51
WT	28	169	RAD51
WT	28	170	RAD51
WT	28	164	RAD51
WT	28	171	RAD51
WT	28	150	RAD51
WT	28	180	RAD51
WT	28	194	RAD51
WT	28	188	RAD51
WT	28	176	RAD51
WT	28	193	RAD51
WT	28	203	RAD51
WT	28	185	RAD51
WT	28	185	RAD51
WT	28	209	RAD51
msh4	20	214	RAD51
msh4	20	178	RAD51
msh4	20	197	RAD51
msh4	20	144	RAD51
msh4	20	163	RAD51
msh4	20	158	RAD51
msh4	20	213	RAD51
msh4	20	190	RAD51
msh4	20	185	RAD51
msh4	20	171	RAD51
msh4	20	181	RAD51
msh4	28	150	RAD51
msh4	28	173	RAD51
msh4	28	187	RAD51
msh4	28	161	RAD51
msh4	28	168	RAD51
msh4	28	187	RAD51
msh4	28	174	RAD51
msh4	28	178	RAD51
msh4	28	181	RAD51
msh4	28	179	RAD51
mus81	20	182	RAD51
mus81	20	191	RAD51
mus81	20	163	RAD51
mus81	20	186	RAD51
mus81	20	157	RAD51
mus81	20	173	RAD51
mus81	20	169	RAD51
mus81	20	177	RAD51
mus81	20	189	RAD51
mus81	20	184	RAD51
mus81	20	182	RAD51
mus81	20	174	RAD51
mus81	20	186	RAD51
mus81	20	185	RAD51
mus81	20	195	RAD51
mus81	20	208	RAD51
mus81	20	215	RAD51
mus81	28	157	RAD51
mus81	28	162	RAD51
mus81	28	170	RAD51
mus81	28	175	RAD51
mus81	28	167	RAD51
mus81	28	181	RAD51
mus81	28	182	RAD51
mus81	28	190	RAD51
mus81	28	183	RAD51
mus81	28	167	RAD51
mus81	28	173	RAD51
