# Supplementary material for: Elevated temperature increases meiotic crossover frequency via the interfering (Type I) pathway in Arabidopsis thaliana
Source: PLoS Genet. 2018 May 17;14(5):e1007384. doi: 10.1371/journal.pgen.1007384 (PMC5976207; doi:10.1371/journal.pgen.1007384)
Supplement: S7 Table — (XLSX) [file pgen.1007384.s008.xlsx]

## Sheet: H2AX
Table S7. γH2AX foci counts from WT, msh4, mus81, and spo11-1-1 lines.
Genotype	Temperature (˚C)	Count	Locus
WT	20	185	γH2AX
WT	20	243	γH2AX
WT	20	203	γH2AX
WT	20	190	γH2AX
WT	20	248	γH2AX
WT	20	220	γH2AX
WT	20	215	γH2AX
WT	20	265	γH2AX
WT	20	171	γH2AX
WT	20	144	γH2AX
WT	20	154	γH2AX
WT	20	169	γH2AX
WT	20	188	γH2AX
WT	20	217	γH2AX
WT	20	186	γH2AX
WT	20	210	γH2AX
WT	20	164	γH2AX
WT	20	214	γH2AX
WT	20	269	γH2AX
WT	20	182	γH2AX
WT	20	268	γH2AX
WT	20	201	γH2AX
WT	20	139	γH2AX
WT	20	188	γH2AX
WT	20	163	γH2AX
WT	20	252	γH2AX
WT	28	153	γH2AX
WT	28	217	γH2AX
WT	28	188	γH2AX
WT	28	179	γH2AX
WT	28	193	γH2AX
WT	28	188	γH2AX
WT	28	180	γH2AX
WT	28	189	γH2AX
WT	28	204	γH2AX
WT	28	211	γH2AX
WT	28	192	γH2AX
WT	28	208	γH2AX
WT	28	173	γH2AX
WT	28	221	γH2AX
WT	28	189	γH2AX
WT	28	231	γH2AX
msh4	20	252	γH2AX
msh4	20	220	γH2AX
msh4	20	209	γH2AX
msh4	20	199	γH2AX
msh4	20	176	γH2AX
msh4	20	202	γH2AX
msh4	20	210	γH2AX
msh4	20	217	γH2AX
msh4	20	220	γH2AX
msh4	20	203	γH2AX
msh4	20	234	γH2AX
msh4	20	226	γH2AX
msh4	20	186	γH2AX
msh4	20	219	γH2AX
msh4	20	156	γH2AX
msh4	28	197	γH2AX
msh4	28	170	γH2AX
msh4	28	214	γH2AX
msh4	28	183	γH2AX
msh4	28	210	γH2AX
msh4	28	182	γH2AX
msh4	28	247	γH2AX
msh4	28	200	γH2AX
msh4	28	195	γH2AX
msh4	28	162	γH2AX
msh4	28	174	γH2AX
msh4	28	203	γH2AX
msh4	28	207	γH2AX
msh4	28	190	γH2AX
msh4	28	188	γH2AX
msh4	28	170	γH2AX
msh4	28	222	γH2AX
msh4	28	171	γH2AX
msh4	28	183	γH2AX
msh4	28	157	γH2AX
mus81	28	169	γH2AX
mus81	28	187	γH2AX
mus81	28	216	γH2AX
mus81	28	209	γH2AX
mus81	28	194	γH2AX
mus81	28	196	γH2AX
mus81	28	224	γH2AX
mus81	28	236	γH2AX
mus81	28	207	γH2AX
mus81	28	189	γH2AX
mus81	28	211	γH2AX
mus81	28	198	γH2AX
mus81	28	197	γH2AX
mus81	28	191	γH2AX
mus81	28	210	γH2AX
mus81	20	212	γH2AX
mus81	20	187	γH2AX
mus81	20	211	γH2AX
mus81	20	194	γH2AX
mus81	20	176	γH2AX
mus81	20	237	γH2AX
mus81	20	242	γH2AX
mus81	20	221	γH2AX
mus81	20	220	γH2AX
mus81	20	198	γH2AX
mus81	20	185	γH2AX
mus81	20	192	γH2AX
mus81	20	195	γH2AX
mus81	20	207	γH2AX
mus81	20	205	γH2AX
mus81	20	214	γH2AX
mus81	20	198	γH2AX
mus81	20	186	γH2AX
mus81	20	181	γH2AX
mus81	20	207	γH2AX
mus81	20	206	γH2AX
mus81	20	179	γH2AX
mus81	20	224	γH2AX
spo11-1-1	20	13	γH2AX
spo11-1-1	20	15	γH2AX
spo11-1-1	20	34	γH2AX
spo11-1-1	20	10	γH2AX
spo11-1-1	20	30	γH2AX
spo11-1-1	20	44	γH2AX
spo11-1-1	20	36	γH2AX
spo11-1-1	20	24	γH2AX
spo11-1-1	20	19	γH2AX
spo11-1-1	20	11	γH2AX
spo11-1-1	20	10	γH2AX
spo11-1-1	20	16	γH2AX
spo11-1-1	20	10	γH2AX
spo11-1-1	20	19	γH2AX
spo11-1-1	20	20	γH2AX
spo11-1-1	20	16	γH2AX
spo11-1-1	20	16	γH2AX
spo11-1-1	20	7	γH2AX
spo11-1-1	20	16	γH2AX
spo11-1-1	20	20	γH2AX
spo11-1-1	20	17	γH2AX
spo11-1-1	20	9	γH2AX
spo11-1-1	20	6	γH2AX
spo11-1-1	20	7	γH2AX
spo11-1-1	20	12	γH2AX
spo11-1-1	20	27	γH2AX
spo11-1-1	20	30	γH2AX
spo11-1-1	20	24	γH2AX
spo11-1-1	20	32	γH2AX
spo11-1-1	20	23	γH2AX
spo11-1-1	20	25	γH2AX
spo11-1-1	20	16	γH2AX
spo11-1-1	20	31	γH2AX
spo11-1-1	20	17	γH2AX
spo11-1-1	20	29	γH2AX
spo11-1-1	20	15	γH2AX
spo11-1-1	20	26	γH2AX
spo11-1-1	28	10	γH2AX
spo11-1-1	28	22	γH2AX
spo11-1-1	28	10	γH2AX
spo11-1-1	28	23	γH2AX
spo11-1-1	28	22	γH2AX
spo11-1-1	28	9	γH2AX
spo11-1-1	28	4	γH2AX
spo11-1-1	28	28	γH2AX
spo11-1-1	28	34	γH2AX
spo11-1-1	28	24	γH2AX
spo11-1-1	28	19	γH2AX
spo11-1-1	28	15	γH2AX
spo11-1-1	28	20	γH2AX
spo11-1-1	28	44	γH2AX
spo11-1-1	28	40	γH2AX
spo11-1-1	28	18	γH2AX
spo11-1-1	28	9	γH2AX
spo11-1-1	28	27	γH2AX
spo11-1-1	28	21	γH2AX
spo11-1-1	28	30	γH2AX
spo11-1-1	28	21	γH2AX
spo11-1-1	28	23	γH2AX
spo11-1-1	28	31	γH2AX
spo11-1-1	28	19	γH2AX
spo11-1-1	28	15	γH2AX
spo11-1-1	28	14	γH2AX
spo11-1-1	28	12	γH2AX
spo11-1-1	28	19	γH2AX
