# Supplementary material for: Elevated temperature increases meiotic crossover frequency via the interfering (Type I) pathway in Arabidopsis thaliana
Source: PLoS Genet. 2018 May 17;14(5):e1007384. doi: 10.1371/journal.pgen.1007384 (PMC5976207; doi:10.1371/journal.pgen.1007384)
Supplement: S8 Table — (XLSX) [file pgen.1007384.s009.xlsx]

## Sheet: Sheet1
Table S8	PCR conditions and primers used.
Locus	GeneID	Purpose	Forward Primer	Reverse primer	Border primer	Primer combinations	Reaction conditions
MSH4	At4g17380	genotyping	CGGCTTCACTGCATCTATCTC	TGGAATGGATCAATGAGTTCC	ATTTTGCCGATTTCGGAAC	F+R + border primer (LBB1.3) multiplex to create WT and mutant products	55˚C annealing temperature, 60s extension time
MUS81	At4g30870	genotyping	GACAGTTGAAGGTCGGGAAG	AATTTTCCACAAACCCTTTGG	ATTTTGCCGATTTCGGAAC	F+R + border primer (LBB1.3) multiplex to create WT and mutant products	55˚C annealing temperature, 60s extension time
FANCM	At1g35530	genotyping	CATGTTCCTGAAAAGGGACAG	TAATTCCCCAGAAATGGGATC	GCGTGGACCGCTTGCTGCAACT	F+R to create WT product, R+border primer (LBB1) for mutant product	58˚C annealing temperature, 60s extension time
TUB4	At5g44340	expression	AGCTCGCTAATCCTACCTTTGG	GTGAAGCCTTGGGAATGGGA	NA	NA	50˚C 2m, 95˚C 2m, 40× (95˚C 15s, 60˚C 1m)
AKR4C9	At2g37770	expression	GTTCACCTAAGTGCATACTCGC	CGCAGGACTCTTTCCGAGTT	NA	NA	50˚C 2m, 95˚C 2m, 40× (95˚C 15s, 60˚C 1m)
BHLH122	At1g51140	expression	CTCGAAGCATAGCCGAGAGG	TGCTGTGTTTGTTTGCGTGT	NA	NA	50˚C 2m, 95˚C 2m, 40× (95˚C 15s, 60˚C 1m)
